# Supplementary material for: T3_MM: A Markov Model Effectively Classifies Bacterial Type III Secretion Signals
Source: PLoS One. 2013 Mar 5;8(3):e58173. doi: 10.1371/journal.pone.0058173 (PMC3589343; doi:10.1371/journal.pone.0058173)
Supplement: Table S2 — Predicted score of simulated sequences. (XLS) [file pone.0058173.s004.xls]

## Sheet: T3_MM
Seq	Score	T3S protein or Not	Probability
(PP)*50	4.09222	YES	1
(SN)*50	3.12984	YES	1
(NS)*50	3.11726	YES	1
(SS)*50	2.91546	YES	1
(NI)*50	2.65189	YES	1
(IN)*50	2.63524	YES	1
(IC)*50	2.52843	YES	1
(CI)*50	2.51686	YES	1
(TT)*50	2.43685	YES	1
(ST)*50	2.41554	YES	1
(TS)*50	2.41487	YES	1
(DH)*50	2.37788	YES	1
(MY)*50	2.37465	YES	1
(HD)*50	2.37311	YES	1
(CL)*50	2.34699	YES	1
(LC)*50	2.34477	YES	1
(NH)*50	2.33732	YES	1
(HN)*50	2.32839	YES	1
(YM)*50	2.32234	YES	1
(NN)*50	2.2987	YES	1
(QT)*50	2.22492	YES	1
(TQ)*50	2.20939	YES	1
(AP)*50	1.96184	YES	1
(NT)*50	1.95538	YES	1
(PA)*50	1.95107	YES	1
(TN)*50	1.9417	YES	1
(PS)*50	1.93956	YES	1
(SP)*50	1.92809	YES	1
(TP)*50	1.88736	YES	1
(PT)*50	1.88308	YES	1
(IQ)*50	1.80504	YES	1
(QI)*50	1.80398	YES	1
(HK)*50	1.75921	YES	1
(KH)*50	1.7525	YES	1
(KF)*50	1.73283	YES	1
(HM)*50	1.73234	YES	1
(FK)*50	1.72997	YES	1
(MH)*50	1.69373	YES	1
(QS)*50	1.62269	YES	1
(SQ)*50	1.61099	YES	1
(AS)*50	1.59508	YES	1
(SA)*50	1.58322	YES	1
(HH)*50	1.57408	YES	1
(CN)*50	1.4663	YES	0.999999
(NC)*50	1.4663	YES	0.999999
(VN)*50	1.39853	YES	0.999996
(NV)*50	1.39268	YES	0.999995
(ME)*50	1.38152	YES	0.999994
(KK)*50	1.36824	YES	0.999993
(EM)*50	1.36238	YES	0.999992
(KM)*50	1.32871	YES	0.999986
(MK)*50	1.29124	YES	0.999975
(QH)*50	1.24572	YES	0.999949
(HQ)*50	1.2447	YES	0.999948
(HT)*50	1.24392	YES	0.999948
(TH)*50	1.22974	YES	0.999935
(DS)*50	1.19673	YES	0.999894
(IM)*50	1.18587	YES	0.999877
(MI)*50	1.18564	YES	0.999876
(SD)*50	1.17581	YES	0.999857
(PQ)*50	1.16414	YES	0.999832
(QP)*50	1.15643	YES	0.999813
(KI)*50	1.09353	YES	0.999561
(IK)*50	1.08175	YES	0.999489
(LS)*50	1.00524	YES	0.99868
(SL)*50	1.00468	YES	0.998671
(SH)*50	0.948988	YES	0.99748
(HS)*50	0.94167	YES	0.997267
(EK)*50	0.90688	YES	0.996024
(YS)*50	0.902328	YES	0.995829
(KE)*50	0.901286	YES	0.995783
(SY)*50	0.89093	YES	0.995303
(SG)*50	0.843943	YES	0.992479
(GS)*50	0.840545	YES	0.992228
(SI)*50	0.783774	YES	0.986831
(VQ)*50	0.783548	YES	0.986805
(IS)*50	0.782874	YES	0.986725
(SR)*50	0.763203	YES	0.984224
(VS)*50	0.762608	YES	0.984143
(QV)*50	0.762534	YES	0.984132
(SE)*50	0.76009	YES	0.983795
(SV)*50	0.758511	YES	0.983573
(RS)*50	0.752081	YES	0.982645
(ES)*50	0.741916	YES	0.981091
(NL)*50	0.730129	YES	0.979148
(LN)*50	0.72539	YES	0.978322
(NK)*50	0.714956	YES	0.976412
(KN)*50	0.703504	YES	0.974162
(MW)*50	0.689353	YES	0.971151
(DL)*50	0.685989	YES	0.970396
(LD)*50	0.683846	YES	0.969906
(WM)*50	0.671583	YES	0.966985
(RV)*50	0.669511	YES	0.96647
(VR)*50	0.664799	YES	0.965277
(GK)*50	0.613361	YES	0.950041
(AQ)*50	0.599986	YES	0.945377
(QA)*50	0.597303	YES	0.944405
(KG)*50	0.5966	YES	0.944148
(QK)*50	0.571995	YES	0.93462
(KQ)*50	0.55632	YES	0.927992
(GP)*50	0.55328	YES	0.926656
(FN)*50	0.549745	YES	0.925082
(PG)*50	0.540521	YES	0.920867
(NF)*50	0.540215	YES	0.920724
(FQ)*50	0.509072	YES	0.905343
(QF)*50	0.475965	YES	0.887097
(GG)*50	0.426418	YES	0.856335
(HR)*50	0.424962	YES	0.855373
(RN)*50	0.424531	YES	0.855087
(NR)*50	0.422426	YES	0.853689
(PV)*50	0.417037	YES	0.850079
(VP)*50	0.402343	YES	0.840028
(RH)*50	0.396607	YES	0.836024
(TE)*50	0.370141	YES	0.817014
(HP)*50	0.351599	YES	0.80322
(PH)*50	0.347605	YES	0.800204
(ET)*50	0.337895	YES	0.792808
(AK)*50	0.324491	YES	0.782467
(KA)*50	0.322774	YES	0.781132
(RQ)*50	0.317044	YES	0.776661
(QR)*50	0.30816	YES	0.769685
(NE)*50	0.301455	YES	0.764387
(EN)*50	0.292318	YES	0.757126
(YE)*50	0.284147	YES	0.750597
(KD)*50	0.275276	YES	0.743475
(EY)*50	0.268652	YES	0.738138
(DK)*50	0.264892	YES	0.735101
(AA)*50	0.257938	YES	0.729475
(AN)*50	0.247597	YES	0.721085
(NA)*50	0.242417	YES	0.716875
(EQ)*50	0.236928	YES	0.712409
(FS)*50	0.227922	YES	0.705072
(SF)*50	0.226664	YES	0.704046
(QE)*50	0.225501	YES	0.703098
(QQ)*50	0.217912	YES	0.69691
(KV)*50	0.211739	YES	0.691875
(ND)*50	0.205319	YES	0.686637
(VK)*50	0.200703	YES	0.682872
(DN)*50	0.199288	YES	0.681717
(ID)*50	0.184677	YES	0.669807
(DI)*50	0.175759	YES	0.662544
(QN)*50	0.170788	YES	0.658498
(NQ)*50	0.162463	YES	0.651729
(ER)*50	0.154838	YES	0.645536
(LQ)*50	0.146309	YES	0.638616
(QL)*50	0.145572	YES	0.638019
(YC)*50	0.137351	YES	0.631356
(KT)*50	0.137306	YES	0.63132
(MR)*50	0.131342	YES	0.626491
(RE)*50	0.129875	YES	0.625304
(TK)*50	0.129515	YES	0.625012
(DA)*50	0.123853	YES	0.620431
(CY)*50	0.123198	YES	0.619902
(RM)*50	0.120366	YES	0.617612
(AD)*50	0.119593	YES	0.616987
(SK)*50	0.091286	YES	0.594118
(KS)*50	0.0906762	YES	0.593625
(TA)*50	0.0779317	YES	0.583326
(QY)*50	0.0742434	YES	0.580343
(AT)*50	0.0662858	YES	0.573902
(IY)*50	0.0481042	YES	0.559145
(YI)*50	0.0477171	YES	0.558831
(YQ)*50	0.0446425	YES	0.556327
(GQ)*50	0.032183	YES	0.546156
(QG)*50	0.0290952	YES	0.543627
(TD)*50	0.0014018	YES	0.520767
(RF)*50	-0.0120608	NO	0.490489
(DT)*50	-0.0142395	NO	0.49232
(FR)*50	-0.0151337	NO	0.493073
(WW)*50	-0.0441491	NO	0.5178
(RA)*50	-0.0584631	NO	0.530238
(AR)*50	-0.0587623	NO	0.530499
(PI)*50	-0.0631871	NO	0.53438
(GA)*50	-0.0761464	NO	0.545845
(IP)*50	-0.0769999	NO	0.546605
(AG)*50	-0.080189	NO	0.549452
(RT)*50	-0.0882381	NO	0.556679
(TR)*50	-0.10763	NO	0.574336
(GE)*50	-0.10979	NO	0.576324
(EG)*50	-0.118487	NO	0.584373
(GV)*50	-0.122853	NO	0.58844
(SW)*50	-0.127817	NO	0.593085
(NM)*50	-0.131291	NO	0.59635
(VG)*50	-0.133542	NO	0.59847
(MN)*50	-0.138252	NO	0.602921
(EI)*50	-0.146398	NO	0.610664
(IE)*50	-0.162982	NO	0.626593
(WS)*50	-0.167623	NO	0.631087
(CF)*50	-0.170674	NO	0.634051
(MP)*50	-0.191588	NO	0.654517
(YN)*50	-0.198231	NO	0.661067
(FC)*50	-0.200393	NO	0.663203
(HL)*50	-0.210521	NO	0.673233
(DM)*50	-0.210943	NO	0.673652
(LH)*50	-0.211863	NO	0.674564
(PM)*50	-0.212432	NO	0.67513
(NY)*50	-0.21456	NO	0.677242
(YL)*50	-0.215124	NO	0.677802
(PE)*50	-0.217768	NO	0.680429
(EP)*50	-0.221772	NO	0.68441
(LY)*50	-0.222772	NO	0.685405
(MD)*50	-0.22464	NO	0.687264
(AE)*50	-0.224741	NO	0.687364
(DR)*50	-0.225705	NO	0.688324
(RD)*50	-0.227337	NO	0.689948
(EA)*50	-0.228527	NO	0.691132
(LK)*50	-0.261151	NO	0.72358
(GW)*50	-0.2664	NO	0.728779
(KL)*50	-0.270615	NO	0.732944
(AH)*50	-0.282562	NO	0.744701
(HA)*50	-0.284027	NO	0.746137
(WG)*50	-0.285977	NO	0.748045
(CE)*50	-0.310809	NO	0.772077
(EC)*50	-0.333586	NO	0.79354
(TG)*50	-0.333757	NO	0.793699
(CP)*50	-0.342859	NO	0.802079
(PC)*50	-0.344764	NO	0.803817
(EV)*50	-0.345986	NO	0.80493
(GT)*50	-0.348203	NO	0.806941
(VE)*50	-0.362559	NO	0.81977
(FF)*50	-0.370467	NO	0.826682
(GR)*50	-0.39052	NO	0.843669
(RG)*50	-0.392453	NO	0.845263
(II)*50	-0.400551	NO	0.851856
(PN)*50	-0.402085	NO	0.853088
(SM)*50	-0.408696	NO	0.85834
(NP)*50	-0.41046	NO	0.859726
(FT)*50	-0.436282	NO	0.879164
(MS)*50	-0.437783	NO	0.880245
(TF)*50	-0.43808	NO	0.880458
(VT)*50	-0.43919	NO	0.881252
(TV)*50	-0.45039	NO	0.889099
(VH)*50	-0.466031	NO	0.899527
(HV)*50	-0.468354	NO	0.901022
(TI)*50	-0.498309	NO	0.91905
(IT)*50	-0.50585	NO	0.92322
(AL)*50	-0.529654	NO	0.935423
(LA)*50	-0.530699	NO	0.935926
(IH)*50	-0.538856	NO	0.939754
(RL)*50	-0.553591	NO	0.946252
(HI)*50	-0.556894	NO	0.947636
(LR)*50	-0.561185	NO	0.949394
(GD)*50	-0.582824	NO	0.957605
(DG)*50	-0.587307	NO	0.959173
(EL)*50	-0.611192	NO	0.966794
(LE)*50	-0.616554	NO	0.968342
(WN)*50	-0.698877	NO	0.98573
(MQ)*50	-0.727875	NO	0.989531
(DE)*50	-0.727968	NO	0.989541
(ED)*50	-0.73125	NO	0.989912
(CW)*50	-0.734313	NO	0.990247
(QM)*50	-0.739902	NO	0.990834
(NW)*50	-0.745578	NO	0.991399
(FH)*50	-0.755993	NO	0.992359
(WC)*50	-0.759977	NO	0.992701
(HF)*50	-0.766924	NO	0.993266
(LT)*50	-0.775177	NO	0.993888
(TL)*50	-0.783399	NO	0.994457
(QW)*50	-0.788324	NO	0.994776
(LP)*50	-0.789174	NO	0.994829
(PL)*50	-0.793567	NO	0.995097
(TM)*50	-0.793761	NO	0.995109
(WQ)*50	-0.803537	NO	0.995661
(MT)*50	-0.811919	NO	0.99609
(LG)*50	-0.833125	NO	0.997013
(GL)*50	-0.839573	NO	0.997252
(EW)*50	-0.852227	NO	0.997673
(GN)*50	-0.879345	NO	0.998387
(WE)*50	-0.88523	NO	0.998513
(NG)*50	-0.891837	NO	0.998644
(AI)*50	-0.903405	NO	0.998848
(IA)*50	-0.903905	NO	0.998856
(PK)*50	-0.942961	NO	0.999354
(VA)*50	-0.954803	NO	0.999459
(KP)*50	-0.964134	NO	0.999531
(AV)*50	-0.968554	NO	0.999562
(MF)*50	-0.974571	NO	0.999601
(IG)*50	-0.982491	NO	0.999648
(GI)*50	-0.98314	NO	0.999651
(AY)*50	-0.988006	NO	0.999677
(RP)*50	-0.997711	NO	0.999724
(FM)*50	-1.01259	NO	0.999783
(YA)*50	-1.01284	NO	0.999784
(DV)*50	-1.01513	NO	0.999792
(HG)*50	-1.02087	NO	0.99981
(PR)*50	-1.02167	NO	0.999813
(GH)*50	-1.02882	NO	0.999834
(ML)*50	-1.035	NO	0.99985
(VD)*50	-1.03968	NO	0.999861
(LM)*50	-1.04345	NO	0.99987
(RI)*50	-1.05221	NO	0.999888
(IR)*50	-1.05333	NO	0.99989
(QD)*50	-1.06886	NO	0.999916
(DQ)*50	-1.08103	NO	0.999932
(MM)*50	-1.09672	NO	0.999949
(VL)*50	-1.10363	NO	0.999955
(LV)*50	-1.11886	NO	0.999966
(DF)*50	-1.13423	NO	0.999974
(EE)*50	-1.13439	NO	0.999974
(FD)*50	-1.14127	NO	0.999977
(KY)*50	-1.26578	NO	0.999998
(YK)*50	-1.3055	NO	0.999999
(IL)*50	-1.32779	NO	1
(LI)*50	-1.34309	NO	1
(CV)*50	-1.36589	NO	1
(RR)*50	-1.39017	NO	1
(VC)*50	-1.39157	NO	1
(FE)*50	-1.42175	NO	1
(EF)*50	-1.42805	NO	1
(VF)*50	-1.57643	NO	1
(FV)*50	-1.57745	NO	1
(YP)*50	-1.58083	NO	1
(IF)*50	-1.58752	NO	1
(PY)*50	-1.59386	NO	1
(FI)*50	-1.60034	NO	1
(PD)*50	-1.61486	NO	1
(DP)*50	-1.63372	NO	1
(CS)*50	-1.67651	NO	1
(FP)*50	-1.67864	NO	1
(PF)*50	-1.68246	NO	1
(SC)*50	-1.69476	NO	1
(KR)*50	-1.71749	NO	1
(RK)*50	-1.71832	NO	1
(HC)*50	-1.75067	NO	1
(DD)*50	-1.75304	NO	1
(CH)*50	-1.78696	NO	1
(EH)*50	-1.80623	NO	1
(YT)*50	-1.82895	NO	1
(HE)*50	-1.84021	NO	1
(TY)*50	-1.84834	NO	1
(FG)*50	-1.87642	NO	1
(LL)*50	-1.8816	NO	1
(GF)*50	-1.88736	NO	1
(LF)*50	-1.89745	NO	1
(FL)*50	-1.91714	NO	1
(FA)*50	-1.92533	NO	1
(GY)*50	-1.93191	NO	1
(AF)*50	-1.93386	NO	1
(YG)*50	-1.93861	NO	1
(WV)*50	-2.07813	NO	1
(YR)*50	-2.10368	NO	1
(RY)*50	-2.1057	NO	1
(VW)*50	-2.11358	NO	1
(VV)*50	-2.18108	NO	1
(AM)*50	-2.25481	NO	1
(MA)*50	-2.26139	NO	1
(MG)*50	-2.30959	NO	1
(QC)*50	-2.32239	NO	1
(CC)*50	-2.33309	NO	1
(YF)*50	-2.34598	NO	1
(GM)*50	-2.3474	NO	1
(FY)*50	-2.36641	NO	1
(CQ)*50	-2.38557	NO	1
(TW)*50	-2.40021	NO	1
(WT)*50	-2.40523	NO	1
(VY)*50	-2.4384	NO	1
(YV)*50	-2.44262	NO	1
(DC)*50	-2.45829	NO	1
(CA)*50	-2.46389	NO	1
(VI)*50	-2.46636	NO	1
(IV)*50	-2.46911	NO	1
(CD)*50	-2.47385	NO	1
(MC)*50	-2.47937	NO	1
(AC)*50	-2.48244	NO	1
(CM)*50	-2.48439	NO	1
(MV)*50	-2.61048	NO	1
(VM)*50	-2.61343	NO	1
(KC)*50	-2.63041	NO	1
(CK)*50	-2.67404	NO	1
(LW)*50	-2.67588	NO	1
(WL)*50	-2.67695	NO	1
(WF)*50	-2.94844	NO	1
(DY)*50	-2.96196	NO	1
(YD)*50	-2.97111	NO	1
(FW)*50	-3.01911	NO	1
(WA)*50	-3.13481	NO	1
(AW)*50	-3.16348	NO	1
(WH)*50	-3.23018	NO	1
(WI)*50	-3.26112	NO	1
(HW)*50	-3.2688	NO	1
(IW)*50	-3.27013	NO	1
(CT)*50	-3.29131	NO	1
(TC)*50	-3.29716	NO	1
(KW)*50	-3.36633	NO	1
(WK)*50	-3.40752	NO	1
(WY)*50	-3.67057	NO	1
(YW)*50	-3.72226	NO	1
(YY)*50	-3.88893	NO	1
(GC)*50	-4.06589	NO	1
(RW)*50	-4.08656	NO	1
(CG)*50	-4.08934	NO	1
(WR)*50	-4.10634	NO	1
(RC)*50	-4.21719	NO	1
(CR)*50	-4.25466	NO	1
(WD)*50	-4.31864	NO	1
(DW)*50	-4.36227	NO	1
(HY)*50	-4.78257	NO	1
(YH)*50	-4.8171	NO	1
(WP)*50	-4.90498	NO	1
(PW)*50	-4.95729	NO	1

## Sheet: BPBAac
Seq	Score	T3S protein or Not
(SS)*50	5.78975	YES
(PS)*50	4.38488	YES
(TS)*50	4.0298	YES
(QS)*50	3.86455	YES
(RS)*50	3.51914	YES
(SP)*50	3.47932	YES
(NS)*50	3.4726	YES
(ST)*50	3.30196	YES
(ES)*50	3.30175	YES
(GS)*50	3.03166	YES
(IS)*50	2.91705	YES
(SN)*50	2.84919	YES
(SR)*50	2.84113	YES
(SQ)*50	2.78516	YES
(DS)*50	2.71983	YES
(LS)*50	2.51419	YES
(SE)*50	2.41784	YES
(AS)*50	2.11663	YES
(KS)*50	2.11081	YES
(SG)*50	2.08058	YES
(SA)*50	2.02903	YES
(SL)*50	2.0187	YES
(VS)*50	1.99061	YES
(SK)*50	1.88675	YES
(SV)*50	1.85398	YES
(SD)*50	1.8381	YES
(SI)*50	1.80814	YES
(HS)*50	1.72269	YES
(PP)*50	1.71534	YES
(SH)*50	1.60947	YES
(FS)*50	1.55651	YES
(SF)*50	1.41397	YES
(PT)*50	1.3412	YES
(TP)*50	1.29546	YES
(QP)*50	1.26227	YES
(YS)*50	1.22775	YES
(MS)*50	1.19628	YES
(PN)*50	1.11846	YES
(PR)*50	0.975592	YES
(NP)*50	0.973999	YES
(CS)*50	0.936367	YES
(SM)*50	0.928346	YES
(RP)*50	0.909259	YES
(PQ)*50	0.889367	YES
(TT)*50	0.857071	YES
(QT)*50	0.81897	YES
(WS)*50	0.77418	YES
(SY)*50	0.701185	YES
(QN)*50	0.681883	YES
(TN)*50	0.649937	YES
(EP)*50	0.55937	YES
(SC)*50	0.555759	YES
(NT)*50	0.523572	YES
(QR)*50	0.521982	YES
(TR)*50	0.484604	YES
(RT)*50	0.453292	YES
(TQ)*50	0.443137	YES
(NN)*50	0.439048	YES
(QQ)*50	0.434782	YES
(PA)*50	0.394995	YES
(SW)*50	0.390067	YES
(PE)*50	0.357902	YES
(RN)*50	0.327734	YES
(PH)*50	0.258784	YES
(NR)*50	0.239357	YES
(NQ)*50	0.166408	YES
(RR)*50	0.165596	YES
(PL)*50	0.148692	YES
(IP)*50	0.119947	YES
(GP)*50	0.111453	YES
(RQ)*50	0.0762456	YES
(ET)*50	0.0619962	YES
(TA)*50	0.0451726	YES
(DP)*50	0.0437443	YES
(QA)*50	-0.00752688	NO
(PK)*50	-0.024363	NO
(QH)*50	-0.0415423	NO
(PG)*50	-0.0456026	NO
(EN)*50	-0.0560404	NO
(LP)*50	-0.0694978	NO
(TE)*50	-0.0880647	NO
(TH)*50	-0.092969	NO
(HP)*50	-0.0933388	NO
(QE)*50	-0.10238	NO
(PI)*50	-0.173375	NO
(ER)*50	-0.205447	NO
(NH)*50	-0.213845	NO
(RA)*50	-0.242254	NO
(PD)*50	-0.25187	NO
(TL)*50	-0.261712	NO
(AP)*50	-0.263614	NO
(QL)*50	-0.283261	NO
(EQ)*50	-0.294253	NO
(PV)*50	-0.310141	NO
(RH)*50	-0.317737	NO
(GT)*50	-0.33016	NO
(PF)*50	-0.344017	NO
(LT)*50	-0.362614	NO
(IT)*50	-0.36714	NO
(NE)*50	-0.388318	NO
(RE)*50	-0.442621	NO
(CP)*50	-0.445767	NO
(QK)*50	-0.457128	NO
(MP)*50	-0.458434	NO
(PM)*50	-0.461142	NO
(HN)*50	-0.462315	NO
(IN)*50	-0.464099	NO
(DT)*50	-0.465359	NO
(TK)*50	-0.483229	NO
(EA)*50	-0.523927	NO
(HT)*50	-0.528184	NO
(DN)*50	-0.530899	NO
(TG)*50	-0.531892	NO
(GN)*50	-0.532776	NO
(QG)*50	-0.532862	NO
(KP)*50	-0.535179	NO
(RL)*50	-0.566891	NO
(NL)*50	-0.59219	NO
(AT)*50	-0.599667	NO
(PC)*50	-0.60269	NO
(QI)*50	-0.603846	NO
(LA)*50	-0.612475	NO
(WP)*50	-0.613284	NO
(EH)*50	-0.62256	NO
(LN)*50	-0.642002	NO
(GA)*50	-0.648251	NO
(GR)*50	-0.655177	NO
(YP)*50	-0.657311	NO
(HR)*50	-0.657757	NO
(QD)*50	-0.663931	NO
(TI)*50	-0.666316	NO
(IR)*50	-0.666872	NO
(NK)*50	-0.689956	NO
(LR)*50	-0.691441	NO
(DR)*50	-0.697397	NO
(TD)*50	-0.707847	NO
(QF)*50	-0.712329	NO
(CN)*50	-0.71456	NO
(GQ)*50	-0.722021	NO
(HQ)*50	-0.722771	NO
(IQ)*50	-0.740123	NO
(QM)*50	-0.749037	NO
(PW)*50	-0.751229	NO
(LQ)*50	-0.755482	NO
(FP)*50	-0.755854	NO
(TF)*50	-0.763929	NO
(RK)*50	-0.771945	NO
(AA)*50	-0.777053	NO
(QV)*50	-0.783874	NO
(DQ)*50	-0.785481	NO
(MN)*50	-0.787012	NO
(HH)*50	-0.79027	NO
(NG)*50	-0.79903	NO
(PY)*50	-0.802969	NO
(TV)*50	-0.804362	NO
(TM)*50	-0.81949	NO
(CT)*50	-0.820076	NO
(NI)*50	-0.830236	NO
(EE)*50	-0.832686	NO
(AN)*50	-0.833611	NO
(QC)*50	-0.836164	NO
(RG)*50	-0.846958	NO
(AR)*50	-0.861649	NO
(IA)*50	-0.867949	NO
(WN)*50	-0.873561	NO
(MT)*50	-0.883119	NO
(EL)*50	-0.888464	NO
(CR)*50	-0.892218	NO
(NM)*50	-0.893471	NO
(AQ)*50	-0.897291	NO
(TC)*50	-0.908842	NO
(NF)*50	-0.90961	NO
(ND)*50	-0.926293	NO
(CH)*50	-0.928906	NO
(RI)*50	-0.94287	NO
(CQ)*50	-0.944589	NO
(NC)*50	-0.94652	NO
(DA)*50	-0.946674	NO
(LL)*50	-0.953828	NO
(QW)*50	-0.968952	NO
(IH)*50	-0.974905	NO
(DH)*50	-0.978757	NO
(MR)*50	-0.989795	NO
(WT)*50	-0.99065	NO
(RM)*50	-1.01218	NO
(MH)*50	-1.01504	NO
(RF)*50	-1.01595	NO
(RD)*50	-1.0225	NO
(KT)*50	-1.02315	NO
(VP)*50	-1.02361	NO
(YN)*50	-1.02522	NO
(MQ)*50	-1.03441	NO
(TW)*50	-1.04299	NO
(WH)*50	-1.05355	NO
(NV)*50	-1.05488	NO
(WR)*50	-1.05636	NO
(GH)*50	-1.06182	NO
(RC)*50	-1.0628	NO
(NW)*50	-1.07379	NO
(KN)*50	-1.07579	NO
(HA)*50	-1.08195	NO
(QY)*50	-1.09396	NO
(AL)*50	-1.10268	NO
(LE)*50	-1.10622	NO
(GL)*50	-1.10789	NO
(WQ)*50	-1.10906	NO
(LH)*50	-1.11805	NO
(RV)*50	-1.11958	NO
(YT)*50	-1.1223	NO
(EK)*50	-1.17876	NO
(TY)*50	-1.18028	NO
(RW)*50	-1.18834	NO
(HE)*50	-1.20043	NO
(GE)*50	-1.20421	NO
(AH)*50	-1.20904	NO
(FN)*50	-1.21007	NO
(YH)*50	-1.23138	NO
(AE)*50	-1.23618	NO
(YR)*50	-1.23677	NO
(NY)*50	-1.2441	NO
(HC)*50	-1.264	NO
(EG)*50	-1.2673	NO
(KR)*50	-1.26743	NO
(CC)*50	-1.27967	NO
(CA)*50	-1.28086	NO
(FT)*50	-1.28676	NO
(IL)*50	-1.28988	NO
(HM)*50	-1.29298	NO
(IE)*50	-1.30062	NO
(YQ)*50	-1.30119	NO
(CM)*50	-1.32155	NO
(KA)*50	-1.32407	NO
(DE)*50	-1.33048	NO
(DL)*50	-1.33329	NO
(EM)*50	-1.33605	NO
(EC)*50	-1.34302	NO
(KQ)*50	-1.34566	NO
(CW)*50	-1.34689	NO
(HW)*50	-1.34911	NO
(CE)*50	-1.35221	NO
(HL)*50	-1.35509	NO
(HK)*50	-1.36508	NO
(RY)*50	-1.37017	NO
(MA)*50	-1.37041	NO
(EI)*50	-1.37087	NO
(WC)*50	-1.38087	NO
(EF)*50	-1.38727	NO
(MC)*50	-1.40522	NO
(WA)*50	-1.41536	NO
(KH)*50	-1.41787	NO
(FH)*50	-1.42469	NO
(FR)*50	-1.42576	NO
(HF)*50	-1.42995	NO
(ED)*50	-1.43252	NO
(WM)*50	-1.44062	NO
(WW)*50	-1.44374	NO
(CK)*50	-1.45021	NO
(LK)*50	-1.45143	NO
(EW)*50	-1.45554	NO
(LG)*50	-1.46473	NO
(MM)*50	-1.46613	NO
(CF)*50	-1.46819	NO
(HI)*50	-1.47769	NO
(MW)*50	-1.4801	NO
(ME)*50	-1.49838	NO
(CL)*50	-1.50262	NO
(FQ)*50	-1.5061	NO
(WE)*50	-1.52252	NO
(YA)*50	-1.52592	NO
(HG)*50	-1.53051	NO
(CI)*50	-1.53204	NO
(VT)*50	-1.5395	NO
(EV)*50	-1.55268	NO
(CY)*50	-1.55634	NO
(AK)*50	-1.57551	NO
(HD)*50	-1.5761	NO
(HY)*50	-1.58198	NO
(IK)*50	-1.5843	NO
(AG)*50	-1.58462	NO
(GK)*50	-1.59652	NO
(GG)*50	-1.59792	NO
(WK)*50	-1.60367	NO
(WF)*50	-1.61054	NO
(MK)*50	-1.61377	NO
(DC)*50	-1.61944	NO
(CG)*50	-1.62126	NO
(VN)*50	-1.62551	NO
(DK)*50	-1.63267	NO
(IC)*50	-1.63376	NO
(CD)*50	-1.63397	NO
(YC)*50	-1.63577	NO
(ML)*50	-1.64172	NO
(MF)*50	-1.64333	NO
(WL)*50	-1.64696	NO
(DM)*50	-1.65527	NO
(FA)*50	-1.6634	NO
(LI)*50	-1.6739	NO
(IM)*50	-1.67644	NO
(WY)*50	-1.67745	NO
(LD)*50	-1.6806	NO
(VA)*50	-1.68401	NO
(WI)*50	-1.69213	NO
(LV)*50	-1.69398	NO
(EY)*50	-1.70026	NO
(YW)*50	-1.70806	NO
(DW)*50	-1.71239	NO
(LC)*50	-1.72026	NO
(LF)*50	-1.72647	NO
(YM)*50	-1.72885	NO
(LM)*50	-1.72893	NO
(IG)*50	-1.7298	NO
(HV)*50	-1.73042	NO
(MI)*50	-1.73582	NO
(MY)*50	-1.73983	NO
(GC)*50	-1.74074	NO
(IW)*50	-1.74256	NO
(DG)*50	-1.74724	NO
(AC)*50	-1.75415	NO
(AD)*50	-1.76344	NO
(GM)*50	-1.76383	NO
(AM)*50	-1.76793	NO
(DF)*50	-1.77939	NO
(CV)*50	-1.78042	NO
(AI)*50	-1.78816	NO
(WG)*50	-1.78864	NO
(YE)*50	-1.78868	NO
(AF)*50	-1.78975	NO
(II)*50	-1.79016	NO
(IF)*50	-1.79529	NO
(WD)*50	-1.79555	NO
(GI)*50	-1.79633	NO
(KL)*50	-1.79903	NO
(LW)*50	-1.80287	NO
(VR)*50	-1.81631	NO
(AV)*50	-1.81677	NO
(AW)*50	-1.81683	NO
(MG)*50	-1.81841	NO
(GF)*50	-1.82651	NO
(DI)*50	-1.82931	NO
(MD)*50	-1.83403	NO
(GD)*50	-1.83547	NO
(GW)*50	-1.83765	NO
(YL)*50	-1.85764	NO
(KE)*50	-1.87462	NO
(ID)*50	-1.88042	NO
(VQ)*50	-1.88396	NO
(FC)*50	-1.88646	NO
(VH)*50	-1.90273	NO
(DD)*50	-1.90434	NO
(GV)*50	-1.90612	NO
(YK)*50	-1.91471	NO
(WV)*50	-1.94541	NO
(YF)*50	-1.94628	NO
(KC)*50	-1.95396	NO
(FW)*50	-1.96435	NO
(IV)*50	-1.98577	NO
(MV)*50	-1.99245	NO
(FM)*50	-2.01598	NO
(LY)*50	-2.01747	NO
(DV)*50	-2.02086	NO
(DY)*50	-2.02279	NO
(YY)*50	-2.03234	NO
(KW)*50	-2.03984	NO
(AY)*50	-2.04134	NO
(YI)*50	-2.05103	NO
(FL)*50	-2.05273	NO
(IY)*50	-2.05405	NO
(KM)*50	-2.05842	NO
(FE)*50	-2.0649	NO
(GY)*50	-2.11713	NO
(KK)*50	-2.12066	NO
(YG)*50	-2.1322	NO
(YD)*50	-2.16502	NO
(VL)*50	-2.20261	NO
(FK)*50	-2.22172	NO
(KF)*50	-2.25856	NO
(FF)*50	-2.27256	NO
(KG)*50	-2.27498	NO
(YV)*50	-2.32837	NO
(KI)*50	-2.3329	NO
(FY)*50	-2.37547	NO
(FI)*50	-2.40032	NO
(KY)*50	-2.42424	NO
(VE)*50	-2.42853	NO
(KD)*50	-2.42972	NO
(VC)*50	-2.43128	NO
(FG)*50	-2.46744	NO
(VW)*50	-2.50697	NO
(KV)*50	-2.53308	NO
(FD)*50	-2.53939	NO
(VM)*50	-2.58619	NO
(VK)*50	-2.69312	NO
(FV)*50	-2.69738	NO
(VF)*50	-2.85382	NO
(VG)*50	-2.86388	NO
(VI)*50	-2.94251	NO
(VY)*50	-2.99211	NO
(VD)*50	-3.02862	NO
(VV)*50	-3.1542	NO
