# Supplementary material for: T3_MM: A Markov Model Effectively Classifies Bacterial Type III Secretion Signals
Source: PLoS One. 2013 Mar 5;8(3):e58173. doi: 10.1371/journal.pone.0058173 (PMC3589343; doi:10.1371/journal.pone.0058173)
Supplement: Table S5 — Salmonella effectors predicted by T3_MM and BPBAac. (XLS) [file pone.0058173.s007.xls]

## Sheet: LT2
Seq*	T3_MM_R_value	T3_MM_prob	BPBAac_SVM	Annotation	Type**
STM0800_NP_459778.1_+_866944-869241	0.561821	0.930368	1.76043	slrP	I or II
STM0289_NP_459287.1_+_329873-332062	0.172531	0.659916	1.30886	hypothetical protein	IV
STM1855_NP_460811.1_-_1952012-1952734	0.384411	0.82737	1.26293	sopE2	I
STM1631_NP_460590.1_+_1721293-1722519	0.0246757	0.540001	1.21311	sseJ	II
STM2884_NP_461805.1_-_3027857-3029086	0.691482	0.971621	1.20033	sipC	I
STM1176_NP_460147.1_+_1259083-1259781	0.358192	0.808166	1.1466	flagellar basal body rod modification protein	VI
STM1404_NP_460369.1_+_1487975-1488757	0.151219	0.642598	1.09772	sseF	II
STM2727_NP_461654.1_-_2869683-2869988	0.0907484	0.593684	1.07282	hypothetical protein	IV
STM2945_NP_461866.1_+_3087148-3088101	0.156335	0.646751	1.04202	sopD	I
STM1960_NP_460913.1_+_2049402-2050805	0.495633	0.898169	0.969028	flagellar capping protein	VI
STM2882_NP_461803.1_-_3024679-3026736	0.302214	0.764988	0.948598	sipA	I
STM1401_NP_460366.1_+_1486467-1487054	0.120083	0.617383	0.942234	sseD	II
STM2865_NP_461786.1_-_3009898-3010806	0.0502254	0.560871	0.937104	avrA	I
STM1091_NP_460064.1_-_1178231-1179916	0.140824	0.634169	0.88867	sopB	I
STM2066_NP_461011.1_+_2141570-2143918	0.506825	0.904166	0.822767	sopA	I
STM2371_NP_461313.1_+_2483595-2484596	0.227124	0.704421	0.787385	flagella biosynthesis regulator	VI
STM2897_NP_461818.1_-_3040482-3041600	0.520592	0.911236	0.740644	invE	V
STM1318_NP_460284.1_-_1397114-1399366	0.445591	0.868707	0.644097	katE, hydroperoxidase II	III
STM1041_NP_460016.1_+_1126009-1128996	0.0181482	0.534632	0.619394	bacteriophage tail tape measure protein	IV
STM2424_NP_461359.1_-_2536770-2537696	0.0979496	0.5995	0.598964	LysR-type transcriptional regulator	VII
STM1400_NP_460365.1_+_1484997-1486451	0.429124	0.858116	0.571041	SseC	II
STM1398_NP_460363.1_+_1483934-1484524	0.0701627	0.577041	0.564685	SseB	II
STM2050_NP_460995.1_+_2125214-2126224	0.0318745	0.545903	0.499341	pduO, propanediol utilization protein	III
STM2072_NP_461017.1_+_2150617-2151921	0.0177302	0.534288	0.469393	histidinol dehydrogenase	VII
STM1405_NP_460370.1_+_1488754-1489443	0.124521	0.620972	0.441313	sseG	II
STM2885_NP_461806.1_-_3029114-3030895	0.00770105	0.525999	0.440554	sipB	I
STM2883_NP_461804.1_-_3026755-3027786	0.652648	0.962049	0.436336	sipD	I
STM0258_NP_459256.1_+_298240-299019	0.0264189	0.541432	0.420448	hypothetical protein	IV
STM1082_NP_460056.1_+_1172746-1173525	0.151513	0.642838	0.404782	AraC-family regularory protein	V
STM0290_NP_459288.1_+_332086-332532	0.215137	0.694647	0.388908	hypothetical protein	IV
STM1959_NP_460912.1_-_2047658-2049145	0.526064	0.913952	0.382723	fliC, flagellin	VI
STM2771_NP_461698.1_-_2913230-2914750	0.526064	0.913952	0.382723	fljB, flagellin	VI
STM2665_NP_461595.1_+_2807668-2808006	0.198298	0.68091	0.380982	translation inhibitor protein RaiA	VII
STM1184_NP_460155.1_+_1267144-1268097	0.211828	0.691947	0.372257	flagellar hook-associated protein FlgL	VI
STM2878_NP_461799.1_-_3022071-3023702	0.348484	0.800869	0.364153	sptP	I
STM1172_NP_460143.1_-_1257046-1257339	0.45015	0.871565	0.364007	Anti-sigma-28 factor, FlgM	VI
STM0019_NP_459024.1_+_20058-23054	0.0217777	0.53762	0.349187	hydroxymethyltransferase	VII
STM0031_NP_459036.1_-_34376-34816	0.135829	0.630123	0.345964	transcriptional regulator	VII
STM4377_NP_463238.1_+_4619614-4621236	0.0328442	0.546697	0.291752	isovaleryl CoA dehydrogenase, aidB	VII
STM2703_NP_461631.1_+_2851911-2852990	0.1766	0.663228	0.283913	hypothetical protein	IV
STM4119_NP_462999.1_-_4335253-4337904	0.191145	0.675078	0.270991	phosphoenolpyruvate carboxylase	VII
STM3701_NP_462601.1_-_3896036-3896503	0.103213	0.603752	0.269624	preprotein translocase subunit SecB	VII
STM1208_NP_460178.1_+_1291772-1292596	0.0172136	0.533862	0.261105	thiamine kinase	VII
STM0778_NP_459757.1_-_842899-844374	0.0193371	0.535611	0.240779	molybdenum transport ATP-binding protein ModF	VII
STM0909_NP_459886.1_+_979090-979581	0.126174	0.622309	0.239232	hypothetical protein	IV
STM4455_NP_463315.1_-_4698357-4699304	0.13001	0.625413	0.236789	trehalose repressor	VII
STM0162_NP_459167.1_+_191150-192421	0.150031	0.641635	0.204837	inner membrane protein	VII
STM1682_NP_460640.1_+_1775584-1776090	0.0859127	0.589777	0.199781	thiol peroxidase	VII
STM0299_NP_459297.1_+_342209-342721	0.0499829	0.560674	0.19978	outer membrane protein	VII
STM1089_NP_460062.1_+_1177543-1177863	0.0962584	0.598134	0.197486	inner membrane protein	VII
STM0017_NP_459022.1_-_17043-17486	0.135405	0.62978	0.193835	hypothetical protein	IV
STM2925_NP_461846.1_-_3066549-3067682	0.776375	0.985938	0.187594	lipoprotein NlpD	VII
STM2512_NP_461447.1_+_2626079-2627428	0.0616974	0.570184	0.185233	exodeoxyribonuclease VII large subunit	VII
STM2315_NP_461257.1_-_2421685-2423466	0.022897	0.53854	0.175791	hypothetical protein	IV
STM2584_NP_461519.1_+_2728976-2730469	0.107126	0.606912	0.170131	hypothetical protein gogB, Gifsy1 encoded	III
STM3902_NP_462793.1_+_4110619-4110879	0.114677	0.613014	0.164544	acetolactate synthase 2 regulatory subunit	VII
STM3936_NP_462822.1_-_4143121-4144290	0.113866	0.612358	0.159095	uroporphyrinogen III C-methyltransferase	VII
STM2583_NP_461518.1_-_2726772-2728571	0.0565149	0.56598	0.155895	GTP-binding protein LepA	VII
STM4539_NP_463398.1_+_4797476-4798537	0.0164059	0.533196	0.130165	glucosamine-fructose-6-phosphate aminotransferase	VII
STM3907_NP_462798.1_+_4115982-4116323	0.00687377	0.525313	0.124629	hypothetical protein	IV
STM2042_NP_460987.1_+_2120322-2120843	0.267688	0.73736	0.103722	propanediol dehydratase small subunit	VII
STM4481_NP_463341.1_-_4724731-4725729	0.0429744	0.554968	0.0941154	L-idonate regulator	VII
STM3705_NP_462605.1_+_3899118-3900401	0.00548707	0.524162	0.0860601	hypothetical protein	IV
STM1868.1N_NP_945163.1_-_1964512-1964775	0.229567	0.706412	0.071123	hypothetical protein	IV
STM3604_NP_462505.1_-_3777236-3778825	0.0610159	0.569631	0.0332836	inner membrane protein	VII
STM1970_NP_460923.1_+_2058214-2059209	0.136051	0.630303	0.0184048	flagellar motor switch protein G	VI
STM2777_NP_461704.1_-_2923589-2925769	0.0677906	0.575121	0.0179047	outer membrane receptor FepA	VII
STM4202_NP_463067.1_-_4422817-4423932	0.0523054	0.562561	0.0143618	phage baseplate protein	IV
STM3038_NP_461954.1_-_3197575-3198333	0.0999338	0.601103	0.0142735	metalloendopeptidase	VII
STM0621_NP_459613.1_-_683829-685358	0.0580953	0.567263	0.00108149	citrate lyase alpha chain/citrate-ACP transferase	VII
Note:
* The name of each sequence was denoted as 'LocusTag_ProteinAccess_Strand_GenomeCoordinate';
** There are 7 types of predicted effectors. I. known SPI-1 effectors; II. known SPI-2 effectors; III. homolog of known effectors in other species or highly possible effectors with other evidence; IV. hypothetical protein with unknown function or bacteriophage-derived protein; V. T3SS function-related protein; VI. flagella-related protein; VII. protein with other function.

## Sheet: 14028s
Seq	T3_MM_R_value	T3_MM_prob	BPBAac_SVM
STM14_928_ACY87425.1_+_867285-869582	0.561821	0.930368	1.76043
STM14_0338_ACY86864.1_+_330558-332747	0.172531	0.659916	1.30886
STM14_2244_ACY88707.1_-_1963417-1964139	0.384411	0.82737	1.26293
STM14_1974_ACY88445.1_+_1731270-1732496	0.0246757	0.540001	1.21311
STM14_3483_ACY89897.1_-_3048094-3049323	0.691482	0.971621	1.20033
STM14_1347_ACY87835.1_+_1217246-1217944	0.358192	0.808166	1.1466
STM14_1700_ACY88178.1_+_1497951-1498733	0.151219	0.642598	1.09772
STM14_3550_ACY89963.1_+_3107324-3108277	0.156335	0.646751	1.04202
STM14_2380_ACY88833.1_+_2060807-2062210	0.495633	0.898169	0.969028
STM14_3481_ACY89895.1_-_3044916-3046973	0.302214	0.764988	0.948598
STM14_1697_ACY88175.1_+_1496443-1497030	0.120083	0.617383	0.942234
STM14_3042_ACY89474.1_+_2643176-2645014	0.0216623	0.537525	0.940797
STM14_3462_ACY89876.1_-_3030207-3031043	0.0502254	0.560871	0.937104
STM14_1237_ACY87729.1_-_1136575-1138260	0.140824	0.634169	0.88867
STM14_2557_ACY89002.1_+_2193122-2195470	0.506825	0.904166	0.822767
STM14_2919_ACY89358.1_+_2535147-2536148	0.227124	0.704421	0.787385
STM14_3496_ACY89910.1_-_3060719-3061837	0.520592	0.911236	0.740644
STM14_1600_ACY88079.1_-_1407090-1409342	0.445591	0.868707	0.644097
STM14_1181_ACY87675.1_+_1084368-1087355	0.0181482	0.534632	0.619394
STM14_2979_ACY89411.1_-_2588322-2589248	0.0979496	0.5995	0.598964
STM14_1696_ACY88174.1_+_1494973-1496427	0.429124	0.858116	0.571041
STM14_1694_ACY88172.1_+_1493910-1494500	0.0701627	0.577041	0.564685
STM14_2539_ACY88984.1_+_2176766-2177776	0.0318745	0.545903	0.499341
STM14_2566_ACY89011.1_+_2202169-2203473	0.0177302	0.534288	0.469393
STM14_1701_ACY88179.1_+_1498730-1499419	0.124521	0.620972	0.441313
STM14_3484_ACY89898.1_-_3049351-3051132	0.00770105	0.525999	0.440554
STM14_0118_ACY86655.1_-_116189-116941	0.0253718	0.540573	0.440334
STM14_3482_ACY89896.1_-_3046992-3048023	0.652648	0.962049	0.436336
STM14_0303_ACY86830.1_+_298940-299719	0.0264189	0.541432	0.420448
STM14_1227_ACY87720.1_+_1131090-1131869	0.151513	0.642838	0.404782
STM14_0339_ACY86865.1_+_332771-333217	0.215137	0.694647	0.388908
STM14_2378_ACY88831.1_-_2059063-2060550	0.526064	0.913952	0.382723
STM14_3338_ACY89758.1_-_2933465-2934985	0.526064	0.913952	0.382723
STM14_3266_ACY89690.1_+_2861585-2861923	0.198298	0.68091	0.380982
STM14_1355_ACY87843.1_+_1225307-1226260	0.211828	0.691947	0.372257
STM14_0039_ACY86576.1_-_34376-34816	0.141464	0.634688	0.368047
STM14_3477_ACY89891.1_-_3042308-3043939	0.348484	0.800869	0.364153
STM14_1342_ACY87830.1_-_1215209-1215502	0.45015	0.871565	0.364007
STM14_0489_ACY87008.1_-_468230-469198	0.0977504	0.599339	0.354285
STM14_0023_ACY86560.1_+_20058-23054	0.0217777	0.53762	0.349187
STM14_1483_ACY87967.1_+_1332051-1334153	0.07972	0.584772	0.323576
STM14_4954_ACY91310.1_-_4348838-4351489	0.191145	0.675078	0.270991
STM14_4461_ACY90845.1_-_3909728-3910195	0.103213	0.603752	0.269624
STM14_1382_ACY87869.1_+_1249935-1250759	0.0172136	0.533862	0.261105
STM14_1970_ACY88441.1_+_1729598-1729999	0.197948	0.680625	0.243477
STM14_0904_ACY87402.1_-_843239-844714	0.0193371	0.535611	0.240779
STM14_0194_ACY86729.1_+_191855-193126	0.150031	0.641635	0.204837
STM14_2030_ACY88498.1_+_1785562-1786068	0.0859127	0.589777	0.199781
STM14_0352_ACY86875.1_+_342894-343406	0.0499829	0.560674	0.19978
STM14_1235_ACY87727.1_+_1135887-1136207	0.0962584	0.598134	0.197486
STM14_3527_ACY89940.1_-_3086786-3087919	0.776375	0.985938	0.187594
STM14_3077_ACY89509.1_+_2677631-2678980	0.0616974	0.570184	0.185233
STM14_2853_ACY89292.1_-_2473237-2475018	0.022897	0.53854	0.175791
STM14_3164_ACY89595.1_+_2780529-2782022	0.107126	0.606912	0.170131
STM14_4699_ACY91068.1_+_4124310-4124570	0.114677	0.613014	0.164544
STM14_4735_ACY91099.1_-_4156812-4157981	0.113866	0.612358	0.159095
STM14_3163_ACY89594.1_-_2778325-2780124	0.0565149	0.56598	0.155895
STM14_0019_ACY86556.1_-_17043-17486	0.0880499	0.591504	0.13272
STM14_4704_ACY91073.1_+_4129673-4130014	0.00687377	0.525313	0.124629
STM14_2428_ACY88879.1_+_2094340-2095347	0.0921967	0.594853	0.104496
STM14_2531_ACY88976.1_+_2171874-2172395	0.267688	0.73736	0.103722
STM14_4922_ACY91279.1_-_4315766-4316956	0.284399	0.750799	0.102824
STM14_5377_ACY91710.1_-_4737564-4738562	0.0429744	0.554968	0.0941154
STM14_1417_ACY87903.1_-_1284622-1285764	0.0695419	0.576539	0.0933733
STM14_4465_ACY90849.1_+_3912810-3914093	0.00548707	0.524162	0.0860601
STM14_2267_ACY88726.1_-_1975917-1976180	0.229567	0.706412	0.071123
STM14_5206_ACY91544.1_+_4587425-4587898	0.0129754	0.530364	0.048356
STM14_4335_ACY90723.1_-_3790937-3792526	0.0610159	0.569631	0.0332836
STM14_1479_ACY87964.1_+_1328944-1329528	0.231977	0.708376	0.0192329
STM14_2391_ACY88844.1_+_2069619-2070614	0.136051	0.630303	0.0184048
STM14_3348_ACY89768.1_-_2943824-2946004	0.0677906	0.575121	0.0179047
STM14_5051_ACY91391.1_-_4436356-4437471	0.0523054	0.562561	0.0143618
STM14_3669_ACY90076.1_-_3216714-3217472	0.0999338	0.601103	0.0142735
STM14_0722_ACY87234.1_-_684325-685854	0.0580953	0.567263	0.00108149

## Sheet: SL1344
Seq	T3_MM_R_value	T3_MM_prob	BPBAac_SVM
SL0776__+_866199-868496	0.509871	0.90576	1.44974
SL0284__+_329849-332038	0.17819	0.664523	1.35044
SL1338__+_1444827-1445609	0.0966171	0.598424	1.26901
SL1561__+_1678146-1679372	0.0685063	0.5757	1.25035
SL1784__-_1909580-1910302	0.365003	0.813228	1.12695
SL2924__+_3109160-3110113	0.187041	0.671733	1.09373
SL2863__-_3050433-3051662	0.594716	0.943456	1.03186
SL2861__-_3047255-3049312	0.199303	0.68173	0.947453
SL2674__+_2863004-2863726	0.270975	0.740012	0.896427
SL1335__+_1443319-1443906	0.134662	0.629178	0.870305
SL1113__+_1215225-1215923	0.298602	0.762125	0.838627
SL1889__+_2006970-2008373	0.457064	0.875833	0.811126
SL2043__+_2139285-2141633	0.484806	0.892157	0.682417
SL2862__-_3049331-3050362	0.53127	0.916485	0.680255
SL1253__-_1353967-1356219	0.389105	0.830723	0.666459
SL0157__-_183850-184482	0.0989245	0.600288	0.662037
SL2876__-_3063058-3064176	0.456177	0.875289	0.638278
SL2340__+_2481311-2482312	0.0865318	0.590277	0.616481
SL2715__-_2893177-2893725	0.0940424	0.596344	0.616376
SL1334__+_1441849-1443303	0.397951	0.836967	0.555905
SL1332__+_1440786-1441376	0.0134693	0.530772	0.523752
SL2026__+_2122929-2123939	0.00641835	0.524935	0.497649
SL2858__-_3044647-3046278	0.308275	0.769776	0.408266
SL1076__-_1184165-1184911	0.0424071	0.554506	0.368601
SL4268__+_4597564-4597935	0.00916869	0.527215	0.362945
SL2049__+_2148332-2149636	0.0314386	0.545546	0.274028
SL1121__+_1223286-1224239	0.176021	0.662756	0.270107
SL1022__+_1129068-1129847	0.125012	0.621369	0.264292
SL1030__-_1134553-1136238	0.125834	0.622034	0.253259
SL0163__+_191146-192417	0.123167	0.619877	0.225811
SL0253__+_298231-299010	0.0357699	0.549089	0.216023
SL0285__+_332062-332508	0.196758	0.679654	0.210079
SL2624__+_2808081-2808419	0.101889	0.602682	0.205202
SL3867__+_4137527-4137868	0.10782	0.607473	0.192541
SL0017__-_17043-17486	0.0672242	0.574662	0.173916
SL0032__-_34376-34816	0.191845	0.675648	0.149335
SL3702__-_3949748-3950605	0.00340419	0.522432	0.135155
SL4069__-_4356691-4359342	0.183564	0.668899	0.126366
SL1559__+_1676474-1676875	0.175728	0.662519	0.120276
SL4386__-_4718940-4719887	0.0740489	0.580186	0.116715
SL3891__-_4164666-4165835	0.0567357	0.566159	0.108306
SL2941__-_3132002-3133342	0.0345998	0.548133	0.106889
SL2473__+_2623795-2625144	0.0187019	0.535088	0.0995225
SL1339__+_1445606-1446295	0.072642	0.579048	0.0931261
SL3602__-_3844343-3844900	0.0702101	0.577079	0.0730315
SL1028__+_1133859-1134185	0.0594536	0.568364	0.0645447
SL2018__+_2118037-2118558	0.274396	0.742767	0.062616
SL0536__+_603618-604160	0.0509657	0.561473	0.0508681
SL1805__+_1923923-1924576	0.10009	0.601229	0.016263
SL1801__-_1922080-1922343	0.161885	0.651259	0.0161542
SL0277__+_321087-322391	0.0843282	0.588496	0.00840233

## Sheet: DT104
Seq	T3_MM_R_value	T3_MM_prob	BPBAac_SVM
SDT0811__+_890641-892938	0.509871	0.90576	1.44974
SDT0289__+_329872-332061	0.17819	0.664523	1.35044
SDT1376__+_1469482-1470264	0.0966171	0.598424	1.26901
SDT1598__+_1701579-1702805	0.0685063	0.5757	1.25035
SDT1817__-_1932837-1933559	0.365003	0.813228	1.12695
SDT2939__+_3121494-3122447	0.187041	0.671733	1.09373
SDT2877__-_3063101-3064330	0.594716	0.943456	1.03186
SDT2875__-_3059923-3061980	0.199303	0.68173	0.947453
SDT1373__+_1467974-1468561	0.134662	0.629178	0.870305
SDT1150__+_1239862-1240560	0.298602	0.762125	0.838627
SDT1968__+_2076882-2078285	0.457064	0.875833	0.811126
SDT2120__+_2208513-2210861	0.484806	0.892157	0.682417
SDT2876__-_3061999-3063030	0.53127	0.916485	0.680255
SDT1291__-_1378606-1380858	0.389105	0.830723	0.666459
SDT2890__-_3075726-3076844	0.456177	0.875289	0.638278
SDT2423__+_2551075-2552076	0.0865318	0.590277	0.616481
SDT0033__-_34510-34815	0.161002	0.650542	0.608792
SDT1372__+_1466504-1467958	0.397951	0.836967	0.555905
SDT1370__+_1465441-1466031	0.0134693	0.530772	0.523752
SDT2103__+_2192157-2193167	0.00641835	0.524935	0.497649
SDT1089__-_1180999-1181436	0.071937	0.578477	0.485239
SDT2871__-_3057315-3058946	0.308275	0.769776	0.408266
SDT1823__+_1937033-1937308	0.171302	0.658917	0.381741
SDT1824__+_1937033-1937308	0.171302	0.658917	0.381741
SDT1113__-_1208803-1209549	0.0424071	0.554506	0.368601
SDT4317__+_4653178-4653549	0.00916869	0.527215	0.362945
SDT3841__-_4100036-4101001	0.0325206	0.546432	0.27988
SDT2126__+_2217560-2218864	0.0314386	0.545546	0.274028
SDT1158__+_1247923-1248876	0.176021	0.662756	0.270107
SDT1060__+_1153706-1154485	0.125012	0.621369	0.264292
SDT1068__-_1159191-1160876	0.125834	0.622034	0.253259
SDT1850__-_1960229-1960939	0.183293	0.668678	0.235317
SDT0168__+_191154-192425	0.123167	0.619877	0.225811
SDT0258__+_298239-299018	0.0357699	0.549089	0.216023
SDT0290__+_332085-332531	0.196758	0.679654	0.210079
SDT2710__+_2876601-2876939	0.101889	0.602682	0.205202
SDT3918__+_4192288-4192629	0.10782	0.607473	0.192541
SDT0017__-_17043-17486	0.0672242	0.574662	0.173916
SDT3716__-_3962309-3963166	0.00340419	0.522432	0.135155
SDT1066__+_1158503-1158823	0.063825	0.571908	0.132841
SDT4121__-_4412163-4414814	0.183564	0.668899	0.126366
SDT1596__+_1699907-1700308	0.175728	0.662519	0.120276
SDT4437__-_4774554-4775501	0.0740489	0.580186	0.116715
SDT3943__-_4219427-4220596	0.0567357	0.566159	0.108306
SDT2954__-_3144518-3145858	0.0345998	0.548133	0.106889
SDT1862__-_1973019-1974440	0.0643769	0.572356	0.101196
SDT2560__+_2694269-2695618	0.0187019	0.535088	0.0995225
SDT1377__+_1470261-1470950	0.072642	0.579048	0.0931261
SDT1252__+_1337881-1338327	0.116958	0.614857	0.0818847
SDT2096__+_2187265-2187786	0.274396	0.742767	0.062616
SDT2631__+_2797168-2798661	0.0653864	0.573174	0.0602968
SDT1834__-_1945337-1945600	0.161885	0.651259	0.0161542
SDT0282__+_321110-322414	0.0843282	0.588496	0.00840233

## Sheet: CT18
Seq	T3_MM_R_value	T3_MM_prob	BPBAac_SVM
STY3189_NP_457432.1_-_3055153-3055644	0.010175	0.528048	1.29004
STY0319_NP_454896.1_+_328636-330825	0.162601	0.651842	1.2739
STY4609_NP_458691.1_+_4481801-4482523	0.302154	0.764941	1.21407
STY3007_NP_457278.1_-_2879857-2881086	0.691482	0.971621	1.20033
STY2168_NP_456521.1_+_2012950-2014353	0.4791	0.888907	1.16187
STY1215_NP_455669.1_+_1169358-1170056	0.358192	0.808166	1.1466
STY1413_NP_455850.1_+_1363893-1365452	0.0860106	0.589856	1.11825
STY3073_NP_457334.1_+_2935978-2936931	0.156335	0.646751	1.04202
STY1716_NP_456124.1_-_1637973-1638755	0.113998	0.612465	0.995234
STY1629_NP_456040.1_+_1561381-1563846	0.171727	0.659262	0.959037
STY1719_NP_456127.1_-_1639676-1640263	0.200682	0.682855	0.936491
STY3005_NP_457276.1_-_2876689-2878746	0.278776	0.746289	0.883621
STY1121_NP_455588.1_-_1088687-1090372	0.145626	0.638062	0.826378
STY0038_NP_454642.1_-_34511-34816	0.0787196	0.583963	0.801135
STY2602_NP_456913.1_+_2438615-2439616	0.227124	0.704421	0.787385
STY3001_NP_457272.1_-_2874081-2875712	0.324754	0.782671	0.662363
STY1708_NP_456116.1_-_1633485-1634477	0.0554222	0.565093	0.622671
STY2660_NP_456961.1_-_2497378-2498304	0.0979496	0.5995	0.598964
STY1793_NP_456193.1_+_1713175-1715427	0.446202	0.869092	0.592973
STY4659_NP_458738.1_-_4519050-4521545	0.00865998	0.526793	0.572911
STY1720_NP_456128.1_-_1640279-1641733	0.429124	0.858116	0.571041
STY1722_NP_456130.1_-_1642206-1642796	0.0701627	0.577041	0.564685
STY3020_NP_457291.1_-_2892482-2893600	0.493168	0.896818	0.556753
STY1715_NP_456123.1_-_1637287-1637976	0.0981977	0.599701	0.538609
STY3006_NP_457277.1_-_2878765-2879787	0.675126	0.967851	0.537492
STY2255_NP_456599.1_+_2081988-2082998	0.0318745	0.545903	0.499341
STY3008_NP_457279.1_-_2881114-2882895	0.00770105	0.525999	0.440554
STY1058_NP_455536.1_+_1037612-1038757	0.0154943	0.532444	0.428638
STY1106_NP_455579.1_-_1079782-1080993	0.138478	0.632269	0.41827
STY3050_NP_457314.1_-_2916132-2917253	0.664324	0.965155	0.396508
STY0320_NP_454897.1_+_330849-331295	0.215137	0.694647	0.388908
STY2167_NP_456520.1_-_2011173-2012693	0.526064	0.913952	0.382723
STY2853_NP_457135.1_+_2723548-2723886	0.198298	0.68091	0.380982
STY1248_NP_455700.1_+_1201437-1202261	0.0848629	0.588929	0.342633
STY1223_NP_455677.1_+_1177419-1178372	0.203459	0.68512	0.340042
STY1211_NP_455665.1_-_1167321-1167614	0.428946	0.857999	0.328462
STY4571_NP_458656.1_+_4449482-4449925	0.133782	0.628466	0.318771
STY4733_NP_458811.1_+_4595156-4596778	0.0328442	0.546697	0.291752
STY2281_NP_456620.1_+_2107398-2108702	0.000316532	0.519864	0.287484
STY0184_NP_454775.1_+_193338-194609	0.128562	0.624241	0.276678
STY2040_NP_456400.1_-_1909704-1911107	0.0725287	0.578956	0.276224
STY3754_NP_457940.1_+_3613296-3615947	0.191145	0.675078	0.270991
STY4094_NP_458226.1_+_3952633-3953100	0.103213	0.603752	0.269624
STY3679_NP_457870.1_+_3532467-3532994	0.0535159	0.563545	0.26948
STY4795_NP_458873.1_-_4654435-4655382	0.0836325	0.587934	0.224878
STY1047_NP_455525.1_+_1029169-1030572	0.142327	0.635388	0.217854
STY0341_NP_454910.1_+_348682-349626	0.0741707	0.580284	0.217459
STY0017_NP_454627.1_-_17049-17492	0.135405	0.62978	0.193835
STY2753_NP_457046.1_+_2590945-2592294	0.0616974	0.570184	0.185233
STY3194_NP_457436.1_-_3060097-3060849	0.122523	0.619356	0.168755
STY0811_NP_455320.1_-_807495-808970	0.0123304	0.529831	0.167245
STY3650_NP_457841.1_-_3507263-3507604	0.0111974	0.528894	0.16518
STY3655_NP_457846.1_-_3512700-3512960	0.114677	0.613014	0.164544
STY1381_NP_455822.1_-_1334414-1334920	0.0840953	0.588308	0.158652
STY2829_NP_457112.1_-_2690859-2692658	0.0565149	0.56598	0.155895
STY3208_NP_457450.1_-_3073310-3074149	0.124222	0.620731	0.130844
STY4544_NP_458632.1_+_4428630-4429100	0.309571	0.770797	0.122033
STY2247_NP_456592.1_+_2076899-2077420	0.28658	0.752544	0.115708
STY4819_NP_458898.1_-_4680830-4681828	0.0429744	0.554968	0.0941154
STY4090_NP_458222.1_-_3948736-3950019	0.0154544	0.532411	0.0560851
STY2300_NP_456639.1_-_2128914-2130227	0.166287	0.654838	0.0495635
STY1533_NP_455953.1_+_1487971-1488513	0.0105029	0.528319	0.0478923
STY3623_NP_457815.1_+_3476682-3477851	0.0872502	0.590857	0.0438613
STY2894_NP_457177.1_-_2776664-2778844	0.111535	0.610474	0.0393757
STY2756_NP_457047.1_-_2597945-2599525	0.0948369	0.596986	0.0388762
STY4199_NP_458315.1_+_4064592-4066181	0.0610159	0.569631	0.0332836
STY4603_NP_458686.1_-_4476305-4479085	0.0908388	0.593757	0.0328845
STY1045_NP_455523.1_+_1028101-1028361	0.115659	0.613807	0.0199798
STY2178_NP_456531.1_+_2021820-2022815	0.136051	0.630303	0.0184048
STY1371_NP_455813.1_+_1327374-1328042	0.0474187	0.558588	0.0149773
STY0670_NP_455198.1_-_668594-670123	0.0323701	0.546309	0.00681314

## Sheet: Ty2
Seq	T3_MM_R_value	T3_MM_prob	BPBAac_SVM
t2571_NP_806290.1_-_2650288-2652477	0.162601	0.651842	1.2739
t4303_NP_807899.1_+_4465393-4466115	0.302154	0.764941	1.21407
t2786_NP_806487.1_-_2865714-2866943	0.691482	0.971621	1.20033
t0917_NP_804746.1_-_1012128-1013531	0.4791	0.888907	1.16187
t1744_NP_805519.1_-_1811127-1811825	0.358192	0.808166	1.1466
t1557_NP_805340.1_-_1615730-1617289	0.0860106	0.589856	1.11825
t2846_NP_806543.1_+_2921872-2922825	0.156335	0.646751	1.04202
t1272_NP_805075.1_+_1342381-1343163	0.113998	0.612465	0.995234
t1359_NP_805155.1_-_1416819-1419284	0.171727	0.659262	0.959037
t1269_NP_805072.1_+_1340873-1341460	0.200682	0.682855	0.936491
t2784_NP_806485.1_-_2862546-2864603	0.278776	0.746289	0.883621
t1828_NP_805600.1_+_1890441-1892126	0.145626	0.638062	0.826378
t0033_NP_803917.1_-_34511-34816	0.0787196	0.583963	0.801135
t0493_NP_804350.1_-_565096-566097	0.227124	0.704421	0.787385
t2780_NP_806481.1_-_2859938-2861569	0.324754	0.782671	0.662363
t1280_NP_805083.1_+_1346659-1347651	0.0554222	0.565093	0.622671
t0433_NP_804302.1_+_506407-507333	0.0979496	0.5995	0.598964
t1198_NP_805005.1_-_1265703-1267955	0.446202	0.869092	0.592973
t4350_NP_807943.1_-_4501859-4504354	0.00865998	0.526793	0.572911
t1268_NP_805071.1_+_1339403-1340857	0.429124	0.858116	0.571041
t1266_NP_805069.1_+_1338340-1338930	0.0701627	0.577041	0.564685
t2799_NP_806500.1_-_2878339-2879457	0.493168	0.896818	0.556753
t1273_NP_805076.1_+_1343160-1343849	0.0981977	0.599701	0.538609
t2785_NP_806486.1_-_2864622-2865644	0.675126	0.967851	0.537492
t0824_NP_804664.1_-_920930-921940	0.0318745	0.545903	0.499341
t2787_NP_806488.1_-_2866971-2868752	0.00770105	0.525999	0.440554
t2826_NP_806523.1_-_2901991-2903112	0.664324	0.965155	0.396508
t2570_NP_806289.1_-_2649818-2650264	0.215137	0.694647	0.388908
t0918_NP_804747.1_+_1013788-1015308	0.526064	0.913952	0.382723
t2620_NP_806331.1_+_2698772-2699110	0.198298	0.68091	0.380982
t1712_NP_805488.1_-_1778922-1779746	0.0848629	0.588929	0.342633
t1736_NP_805511.1_-_1802811-1803764	0.203459	0.68512	0.340042
t1748_NP_805523.1_+_1813569-1813862	0.428946	0.857999	0.328462
t4267_NP_807866.1_+_4434132-4434575	0.133782	0.628466	0.318771
t4428_NP_808015.1_+_4578060-4579682	0.0328442	0.546697	0.291752
t0801_NP_804643.1_-_895226-896530	0.000316532	0.519864	0.287484
t0167_NP_804050.1_+_193329-194600	0.128562	0.624241	0.276678
t3505_NP_807153.1_+_3598956-3601607	0.191145	0.675078	0.270991
t3818_NP_807440.1_+_3938132-3938599	0.103213	0.603752	0.269624
t3421_NP_807084.1_+_3518127-3518654	0.0535159	0.563545	0.26948
t4490_NP_808077.1_-_4637324-4638271	0.0836325	0.587934	0.224878
t1894_NP_805662.1_-_1950505-1951908	0.142327	0.635388	0.217854
t2554_NP_806276.1_-_2631487-2632431	0.0741707	0.580284	0.217459
t0017_NP_803902.1_-_17049-17492	0.135405	0.62978	0.193835
t0345_NP_804216.1_-_412555-413904	0.0616974	0.570184	0.185233
t2956_NP_806648.1_-_3045592-3046344	0.122523	0.619356	0.168755
t2109_NP_805866.1_+_2172119-2173594	0.0123304	0.529831	0.167245
t3391_NP_807055.1_-_3492921-3493262	0.0111974	0.528894	0.16518
t3396_NP_807060.1_-_3498358-3498618	0.114677	0.613014	0.164544
t1586_NP_805368.1_+_1646262-1646768	0.0840953	0.588308	0.158652
t0274_NP_804150.1_+_312191-313990	0.0565149	0.56598	0.155895
t2970_NP_806662.1_-_3058805-3059644	0.124222	0.620731	0.130844
t4244_NP_807843.1_+_4413280-4413750	0.309571	0.770797	0.122033
t0832_NP_804671.1_-_926508-927029	0.28658	0.752544	0.115708
t4515_NP_808102.1_-_4663719-4664717	0.0429744	0.554968	0.0941154
t0589_NP_804446.1_-_666818-667513	0.0093789	0.527389	0.0939408
t3814_NP_807436.1_-_3934235-3935518	0.0154544	0.532411	0.0560851
t0782_NP_804624.1_+_873701-875014	0.166287	0.654838	0.0495635
t1449_NP_805242.1_-_1493412-1493954	0.0105029	0.528319	0.0478923
t3361_NP_807029.1_+_3462340-3463509	0.0872502	0.590857	0.0438613
t2672_NP_806383.1_-_2762521-2764701	0.111535	0.610474	0.0393757
t0343_NP_804215.1_+_405324-406904	0.0948369	0.596986	0.0388762
t3913_NP_807527.1_+_4049239-4050828	0.0610159	0.569631	0.0332836
t4297_NP_807894.1_-_4459897-4462677	0.0908388	0.593757	0.0328845
t1896_NP_805664.1_-_1952716-1952976	0.115659	0.613807	0.0199798
t0907_NP_804736.1_-_1003673-1004668	0.136051	0.630303	0.0184048
t1595_NP_805377.1_-_1653140-1653808	0.0474187	0.558588	0.0149773
t2246_NP_805988.1_+_2310948-2312477	0.0323701	0.546309	0.00681314

## Sheet: 287_91
Seq	T3_MM_R_value	T3_MM_prob	BPBAac_SVM
SG1261_YP_002226283.1_+_1327234-1327956	0.384411	0.82737	1.26293
SG1488_YP_002226486.1_-_1557372-1558598	0.0246757	0.540001	1.21311
SG2786_YP_002227628.1_-_2903321-2904550	0.691482	0.971621	1.20033
SG1946_YP_002226887.1_-_2011655-2012353	0.358192	0.808166	1.1466
SG2848_YP_002227686.1_+_2961320-2962273	0.153318	0.644302	1.10819
SG1712_YP_002226681.1_-_1780302-1781084	0.151219	0.642598	1.09772
SG2784_YP_002227626.1_-_2900143-2902200	0.317661	0.777144	1.00893
SG1095_YP_002226147.1_-_1181613-1183019	0.521219	0.91155	0.953284
SG1715_YP_002226684.1_-_1782005-1782592	0.120083	0.617383	0.942234
SG2768_YP_002227610.1_-_2885362-2886270	0.0502254	0.560871	0.937104
SG1716_YP_002226685.1_-_1782608-1784062	0.364765	0.813052	0.92618
SG0980_YP_002226045.1_-_1065368-1067053	0.145626	0.638062	0.826378
SG2401_YP_002227285.1_+_2468528-2469529	0.246339	0.720063	0.770894
SG1233_YP_002226269.1_-_1307312-1308034	0.354109	0.805109	0.747943
SG2799_YP_002227641.1_-_2915946-2917064	0.520592	0.911236	0.740644
SG1096_YP_002226148.1_+_1183275-1184792	0.682222	0.969532	0.657172
SG2456_YP_002227332.1_-_2526493-2527419	0.0979496	0.5995	0.598964
SG1798_YP_002226758.1_+_1869782-1872034	0.446202	0.869092	0.592973
SG1983_YP_002226923.1_+_2042664-2043410	0.106253	0.606207	0.542752
SG1711_YP_002226680.1_-_1779616-1780305	0.0981977	0.599701	0.538609
SG1221_YP_002226260.1_+_1294052-1297105	0.0016846	0.521002	0.516239
SG2785_YP_002227627.1_-_2902219-2903250	0.657982	0.963493	0.496274
SG1718_YP_002226687.1_-_1784535-1785125	0.0669739	0.574459	0.453554
SG2787_YP_002227629.1_-_2904578-2906359	0.00770105	0.525999	0.440554
SG0256_YP_002225390.1_+_300075-300854	0.0270564	0.541955	0.421746
SG0972_YP_002226038.1_+_1059887-1060666	0.151513	0.642838	0.404782
SG2644_YP_002227504.1_+_2750709-2751047	0.198298	0.68091	0.380982
SG1938_YP_002226881.1_-_2003339-2004292	0.211828	0.691947	0.372257
SG0034_YP_002225176.1_-_34264-34704	0.141464	0.634688	0.368047
SG2781_YP_002227623.1_-_2897535-2899166	0.348484	0.800869	0.364153
SG1950_YP_002226891.1_+_2014097-2014390	0.45015	0.871565	0.364007
SG1235_YP_002226270.1_-_1308514-1309314	0.230797	0.707415	0.317934
SG2102_YP_002227015.1_+_2145050-2146354	0.0049816	0.523743	0.299644
SG1042_YP_002226101.1_-_1133720-1134232	0.176546	0.663184	0.298965
SG3296_YP_002228105.1_+_3444433-3447084	0.191145	0.675078	0.270991
SG3730_YP_002228497.1_+_3921031-3921498	0.103213	0.603752	0.269624
SG1490_YP_002226488.1_-_1559869-1560270	0.197948	0.680625	0.243477
SG4281_YP_002228991.1_-_4511348-4512295	0.13001	0.625413	0.236789
SG3695_YP_002228463.1_+_3888441-3889298	0.0142793	0.531441	0.235719
SG0165_YP_002225305.1_+_193075-194346	0.150031	0.641635	0.204837
SG1434_YP_002226441.1_-_1504525-1505031	0.0859127	0.589777	0.199781
SG0017_YP_002225163.1_-_16935-17378	0.135405	0.62978	0.193835
SG2828_YP_002227667.1_-_2942112-2943245	0.776375	0.985938	0.187594
SG2544_YP_002227415.1_+_2617785-2619134	0.0616974	0.570184	0.185233
SG1997_YP_002226931.1_-_2053951-2054199	0.458433	0.876668	0.182242
SG3540_YP_002228327.1_-_3717344-3717604	0.114677	0.613014	0.164544
SG3511_YP_002228300.1_+_3683945-3685084	0.113866	0.612358	0.159095
SG2620_YP_002227480.1_-_2718346-2720145	0.0565149	0.56598	0.155895
SG0237_YP_002225371.1_+_276172-277887	0.0727181	0.579109	0.148916
SG3535_YP_002228322.1_-_3711902-3712243	0.00687377	0.525313	0.124629
SG1241_YP_002226272.1_+_1313404-1313895	0.056822	0.566229	0.122204
SG0309_YP_002225426.1_+_341020-341736	0.145411	0.637888	0.12146
SG2069_YP_002226988.1_+_2114828-2115349	0.272053	0.74088	0.100635
SG4305_YP_002229013.1_-_4537660-4538658	0.0429744	0.554968	0.0941154
SG2028_YP_002226957.1_+_2079562-2079963	0.059063	0.568048	0.0867588
SG3833_YP_002228579.1_+_4038753-4040342	0.0738357	0.580013	0.0813956
SG2683_YP_002227534.1_-_2799369-2801549	0.0989624	0.600318	0.0718062
SG1426_YP_002226433.1_+_1498200-1498868	0.0418027	0.554013	0.0676042
SG2933_YP_002227763.1_-_3062948-3063706	0.109883	0.60914	0.0593598
SG1085_YP_002226137.1_-_1173239-1174234	0.136051	0.630303	0.0184048
SG0625_YP_002225710.1_-_674159-675688	0.056906	0.566297	0.0101634
SG1158_YP_002226201.1_+_1240883-1241812	0.118863	0.616397	0.0012214

## Sheet: AKU_12601
Seq	T3_MM_R_value	T3_MM_prob	BPBAac_SVM
SSPA2387_YP_002143232.1_+_2665572-2666294	0.302154	0.764941	1.21407
SSPA2556_YP_002143401.1_-_2837929-2839158	0.691482	0.971621	1.20033
SSPA0949_YP_002141789.1_+_1083416-1084138	0.349876	0.801921	1.16399
SSPA0849_YP_002141690.1_-_982137-983540	0.4791	0.888907	1.16187
SSPA1557_YP_002142397.1_-_1734277-1734975	0.358192	0.808166	1.1466
SSPA1142_YP_002141981.1_+_1294001-1295833	0.129124	0.624695	1.1226
SSPA2610_YP_002143455.1_+_2894969-2895922	0.144527	0.637171	1.09077
SSPA1347_YP_002142186.1_-_1518722-1519504	0.113998	0.612465	0.995234
SSPA1350_YP_002142189.1_-_1520425-1521012	0.200682	0.682855	0.936491
SSPA2554_YP_002143399.1_-_2834761-2836818	0.278776	0.746289	0.883621
SSPA1634_YP_002142474.1_+_1813592-1815277	0.14154	0.63475	0.854336
SSPA0457_YP_002141302.1_-_563347-564348	0.227124	0.704421	0.787385
SSPA1339_YP_002142178.1_-_1514234-1515226	0.110729	0.609823	0.730897
SSPA2550_YP_002143395.1_-_2832153-2833784	0.364067	0.812536	0.629612
SSPA0933_YP_002141774.1_-_1067720-1068469	0.290287	0.755506	0.612816
SSPA1417_YP_002142256.1_+_1594656-1596908	0.446202	0.869092	0.592973
SSPA1351_YP_002142190.1_-_1521028-1522482	0.429124	0.858116	0.571041
SSPA2569_YP_002143414.1_-_2850554-2851672	0.493168	0.896818	0.556753
SSPA1592_YP_002142432.1_+_1765288-1766034	0.106253	0.606207	0.542752
SSPA1346_YP_002142185.1_-_1518036-1518725	0.0981977	0.599701	0.538609
SSPA2555_YP_002143400.1_-_2836837-2837859	0.675126	0.967851	0.537492
SSPA0414_YP_002141259.1_+_509964-510890	0.0844518	0.588596	0.526744
SSPA0768_YP_002141609.1_-_913586-914596	0.0318745	0.545903	0.499341
SSPA1353_YP_002142192.1_-_1522955-1523545	0.0945407	0.596747	0.481837
SSPA2557_YP_002143402.1_-_2839186-2840967	0.00770105	0.525999	0.440554
SSPA2342_YP_002143187.1_-_2605543-2606322	0.0270564	0.541955	0.421746
SSPA1528_YP_002142367.1_-_1702778-1703602	0.0926452	0.595216	0.416038
SSPA1642_YP_002142482.1_-_1819982-1820761	0.151513	0.642838	0.404782
SSPA0850_YP_002141691.1_+_983797-985284	0.526064	0.913952	0.382723
SSPA2449_YP_002143295.1_-_2724589-2726109	0.526064	0.913952	0.382723
SSPA2350_YP_002143195.1_+_2621049-2621387	0.198298	0.68091	0.380982
SSPA1549_YP_002142389.1_-_1725961-1726914	0.211828	0.691947	0.372257
SSPA0029_YP_002140877.1_-_34409-34846	0.141464	0.634688	0.368047
SSPA2013_YP_002142852.1_+_2250051-2250821	0.0665363	0.574105	0.365427
SSPA1561_YP_002142401.1_+_1736719-1737012	0.45015	0.871565	0.364007
SSPA0179_YP_002141024.1_-_210911-213508	0.096774	0.598551	0.346757
SSPA0016_YP_002140864.1_-_17076-17519	0.169352	0.65733	0.325889
SSPA3683_YP_002144521.1_-_4104689-4107340	0.162026	0.651374	0.297684
SSPA1879_YP_002142716.1_-_2092058-2094007	0.0266988	0.541662	0.296468
SSPA3316_YP_002144155.1_-_3679659-3680126	0.103213	0.603752	0.269624
SSPA1841_YP_002142678.1_+_2050880-2052355	0.0193371	0.535611	0.240779
SSPA3954_YP_002144788.1_-_4423662-4424609	0.13001	0.625413	0.236789
SSPA3351_YP_002144190.1_-_3712763-3713620	0.0142793	0.531441	0.235719
SSPA0776_YP_002141616.1_-_918993-919514	0.274859	0.74314	0.233709
SSPA2298_YP_002143144.1_-_2551748-2552692	0.0741707	0.580284	0.217459
SSPA0161_YP_002141006.1_+_193467-194738	0.150031	0.641635	0.204837
SSPA1117_YP_002141956.1_-_1264525-1265031	0.0859127	0.589777	0.199781
SSPA2707_YP_002143550.1_-_3010869-3011621	0.122523	0.619356	0.168755
SSPA3486_YP_002144327.1_+_3881946-3882206	0.114677	0.613014	0.164544
SSPA0749_YP_002141590.1_-_887875-889179	0.000179724	0.51975	0.160709
SSPA0267_YP_002141112.1_+_318130-319929	0.0565149	0.56598	0.155895
SSPA0332_YP_002141177.1_-_418816-420165	0.0218568	0.537685	0.154848
SSPA2593_YP_002143438.1_-_2875043-2876176	0.759874	0.983764	0.154271
SSPA2307_YP_002143152.1_-_2569899-2572145	0.0696524	0.576628	0.123931
SSPA1636_YP_002142476.1_-_1815645-1815965	0.136344	0.630541	0.109116
SSPA3978_YP_002144812.1_-_4449993-4450991	0.0429744	0.554968	0.0941154
SSPA3320_YP_002144159.1_+_3682740-3684023	0.00548707	0.524162	0.0860601
SSPA3516_YP_002144358.1_-_3917009-3918178	0.124848	0.621237	0.0829077
SSPA2595_YP_002143440.1_-_2876972-2877733	0.00944196	0.527441	0.0754285
SSPA0730_YP_002141571.1_+_866350-867663	0.166287	0.654838	0.0495635
SSPA3264_YP_002144104.1_+_3616143-3616760	0.00625172	0.524797	0.0470218
SSPA3232_YP_002144071.1_-_3566335-3567924	0.0610159	0.569631	0.0332836
SSPA2381_YP_002143226.1_-_2660076-2662856	0.0908388	0.593757	0.0328845
SSPA0839_YP_002141680.1_-_973746-974741	0.136051	0.630303	0.0184048
SSPA1109_YP_002141948.1_+_1258200-1258868	0.0474187	0.558588	0.0149773

## Sheet: ATCC9150
Seq	T3_MM_R_value	T3_MM_prob	BPBAac_SVM
SPA2564_YP_151743.1_+_2670036-2670758	0.302154	0.764941	1.21407
SPA2742_YP_151911.1_-_2842393-2843622	0.691482	0.971621	1.20033
SPA1018_YP_150302.1_+_1089406-1090128	0.349876	0.801921	1.16399
SPA0910_YP_150202.1_-_988127-989530	0.4791	0.888907	1.16187
SPA1675_YP_150912.1_-_1739094-1739792	0.358192	0.808166	1.1466
SPA1232_YP_150496.1_+_1300158-1301990	0.129124	0.624695	1.1226
SPA2801_YP_151965.1_+_2899311-2900264	0.144527	0.637171	1.09077
SPA1449_YP_150700.1_-_1523541-1524323	0.113998	0.612465	0.995234
SPA1452_YP_150703.1_-_1525244-1525831	0.200682	0.682855	0.936491
SPA2740_YP_151909.1_-_2839225-2841282	0.278776	0.746289	0.883621
SPA1759_YP_150989.1_+_1818409-1820094	0.14154	0.63475	0.854336
SPA0493_YP_149807.1_-_563313-564314	0.227124	0.704421	0.787385
SPA1441_YP_150692.1_-_1519053-1520045	0.110729	0.609823	0.730897
SPA2736_YP_151905.1_-_2836617-2838248	0.364067	0.812536	0.629612
SPA1001_YP_150286.1_-_1073710-1074459	0.290287	0.755506	0.612816
SPA1526_YP_150771.1_+_1599475-1601727	0.446202	0.869092	0.592973
SPA1453_YP_150704.1_-_1525847-1527301	0.429124	0.858116	0.571041
SPA2755_YP_151924.1_-_2855018-2856136	0.493168	0.896818	0.556753
SPA1448_YP_150699.1_-_1522855-1523544	0.0981977	0.599701	0.538609
SPA2741_YP_151910.1_-_2841301-2842323	0.675126	0.967851	0.537492
SPA0441_YP_149764.1_+_509930-510856	0.0844518	0.588596	0.526744
SPA0821_YP_150123.1_-_919405-920415	0.0318745	0.545903	0.499341
SPA1455_YP_150706.1_-_1527774-1528364	0.0945407	0.596747	0.481837
SPA2743_YP_151912.1_-_2843650-2845431	0.00770105	0.525999	0.440554
SPA2511_YP_151697.1_-_2610007-2610786	0.0270564	0.541955	0.421746
SPA1643_YP_150882.1_-_1707595-1708419	0.0926452	0.595216	0.416038
SPA1768_YP_150997.1_-_1824799-1825578	0.151513	0.642838	0.404782
SPA0911_YP_150203.1_+_989787-991274	0.526064	0.913952	0.382723
SPA2627_YP_151805.1_-_2729053-2730573	0.526064	0.913952	0.382723
SPA2525_YP_151706.1_+_2625513-2625851	0.198298	0.68091	0.380982
SPA1667_YP_150904.1_-_1730778-1731731	0.211828	0.691947	0.372257
SPA0032_YP_149380.1_-_34369-34806	0.141464	0.634688	0.368047
SPA1679_YP_150916.1_+_1741536-1741829	0.45015	0.871565	0.364007
SPA0183_YP_149528.1_-_210871-213468	0.096774	0.598551	0.346757
SPA0017_YP_149367.1_-_17036-17479	0.169352	0.65733	0.325889
SPA3957_YP_153032.1_-_4109003-4111654	0.162026	0.651374	0.297684
SPA2017_YP_151232.1_-_2096875-2098824	0.0266988	0.541662	0.296468
SPA4194_YP_153243.1_+_4368625-4370247	0.0328442	0.546697	0.291752
SPA4129_YP_153183.1_-_4311279-4311629	0.203916	0.685493	0.290302
SPA3553_YP_152666.1_-_3683982-3684449	0.103213	0.603752	0.269624
SPA1974_YP_151194.1_+_2055697-2057172	0.0193371	0.535611	0.240779
SPA4256_YP_153303.1_-_4428431-4429378	0.13001	0.625413	0.236789
SPA0829_YP_150131.1_-_924983-925504	0.274859	0.74314	0.233709
SPA2459_YP_151650.1_-_2556212-2557156	0.0741707	0.580284	0.217459
SPA0165_YP_149510.1_+_193427-194698	0.150031	0.641635	0.204837
SPA1202_YP_150471.1_-_1270682-1271188	0.0859127	0.589777	0.199781
SPA2906_YP_152059.1_-_3015195-3015947	0.122523	0.619356	0.168755
SPA3741_YP_152836.1_+_3886270-3886530	0.114677	0.613014	0.164544
SPA0799_YP_150104.1_-_893700-895004	0.000179724	0.51975	0.160709
SPA0282_YP_149616.1_+_318096-319895	0.0565149	0.56598	0.155895
SPA0355_YP_149681.1_-_418782-420131	0.0218568	0.537685	0.154848
SPA2781_YP_151948.1_-_2879507-2880640	0.759874	0.983764	0.154271
SPA2471_YP_151660.1_-_2574363-2576609	0.0696524	0.576628	0.123931
SPA1761_YP_150991.1_-_1820462-1820782	0.136344	0.630541	0.109116
SPA4281_YP_153327.1_-_4454762-4455760	0.0429744	0.554968	0.0941154
SPA3557_YP_152670.1_+_3687063-3688346	0.00548707	0.524162	0.0860601
SPA3777_YP_152866.1_-_3921335-3922504	0.124848	0.621237	0.0829077
SPA2783_YP_151950.1_-_2881436-2882197	0.00944196	0.527441	0.0754285
SPA0776_YP_150081.1_+_866405-867718	0.166287	0.654838	0.0495635
SPA3460_YP_152583.1_-_3570658-3572247	0.0610159	0.569631	0.0332836
SPA2558_YP_151737.1_-_2664540-2667320	0.0908388	0.593757	0.0328845
SPA0900_YP_150192.1_-_979736-980731	0.136051	0.630303	0.0184048
SPA1194_YP_150463.1_+_1264357-1265025	0.0474187	0.558588	0.0149773

## Sheet: CT_02021853
Seq	T3_MM_R_value	T3_MM_prob	BPBAac_SVM
SeD_A0894_YP_002214764.1_+_891125-893392	0.537119	0.919273	1.81737
SeD_A0310_YP_002214241.1_+_329155-331344	0.161977	0.651334	1.36924
SeD_A1457_YP_002215283.1_+_1414970-1415692	0.384411	0.82737	1.26293
SeD_A1710_YP_002215516.1_-_1646088-1647314	0.0246757	0.540001	1.21311
SeD_A3192_YP_002216853.1_-_3069076-3071088	0.31168	0.772456	1.20836
SeD_A2196_YP_002215961.1_-_2107217-2107915	0.358192	0.808166	1.1466
SeD_A1939_YP_002215727.1_-_1869291-1870073	0.151219	0.642598	1.09772
SeD_A1284_YP_002215127.1_-_1268293-1269699	0.521219	0.91155	0.953284
SeD_A1167_YP_002215023.1_-_1156728-1158413	0.145626	0.638062	0.826378
SeD_A2722_YP_002216444.1_+_2604758-2605759	0.227124	0.704421	0.787385
SeD_A2402_YP_002216151.1_+_2271991-2274339	0.502739	0.902002	0.785188
SeD_A1931_YP_002215720.1_-_1864803-1865795	0.146017	0.638379	0.755544
SeD_A3207_YP_002216866.1_-_3084879-3085997	0.520592	0.911236	0.740644
SeD_A1943_YP_002215731.1_-_1871597-1873051	0.409124	0.844704	0.680679
SeD_A1285_YP_002215129.1_+_1269955-1271472	0.682222	0.969532	0.657172
SeD_A2789_YP_002216493.1_-_2663014-2663940	0.0979496	0.5995	0.598964
SeD_A2026_YP_002215806.1_+_1958261-1960513	0.446202	0.869092	0.592973
SeD_A1105_YP_002214964.1_+_1102789-1103820	0.0869293	0.590598	0.570929
SeD_A1945_YP_002215733.1_-_1873524-1874114	0.0701627	0.577041	0.564685
SeD_A1938_YP_002215726.1_-_1868605-1869294	0.0981977	0.599701	0.538609
SeD_A2386_YP_002216135.1_+_2255637-2256647	0.0318745	0.545903	0.499341
SeD_A1429_YP_002215262.1_-_1396231-1396953	0.332873	0.788951	0.46423
SeD_A3195_YP_002216854.1_-_3073511-3075292	0.00770105	0.525999	0.440554
SeD_A0311_YP_002214242.1_+_331368-331814	0.211302	0.691518	0.40776
SeD_A2993_YP_002216675.1_+_2886616-2886954	0.198298	0.68091	0.380982
SeD_A2188_YP_002215953.1_-_2098901-2099854	0.211828	0.691947	0.372257
SeD_A0033_YP_002213985.1_-_34377-34817	0.141464	0.634688	0.368047
SeD_A2200_YP_002215965.1_+_2109659-2109952	0.45015	0.871565	0.364007
SeD_A0020_YP_002213974.1_+_20060-23056	0.0217777	0.53762	0.349187
SeD_A1110_YP_002214969.1_+_1106163-1107557	0.223964	0.701845	0.34152
SeD_A3038_YP_002216714.1_+_2934778-2935644	0.0178518	0.534388	0.323471
SeD_A1431_YP_002215263.1_-_1397433-1398233	0.230797	0.707415	0.317934
SeD_A2410_YP_002216158.1_+_2281061-2282365	0.0049816	0.523743	0.299644
SeD_A4774_YP_002218260.1_+_4632130-4633752	0.0328442	0.546697	0.291752
SeD_A0177_YP_002214118.1_+_188800-190071	0.128562	0.624241	0.276678
SeD_A4524_YP_002218048.1_-_4366326-4368977	0.191145	0.675078	0.270991
SeD_A4087_YP_002217663.1_-_3935935-3936402	0.103213	0.603752	0.269624
SeD_A0873_YP_002214743.1_-_867080-868555	0.0193371	0.535611	0.240779
SeD_A4325_YP_002217869.1_-_4171729-4172898	0.106585	0.606475	0.238521
SeD_A4837_YP_002218319.1_-_4690803-4691750	0.13001	0.625413	0.236789
SeD_A1416_YP_002215252.1_+_1382489-1385575	0.0310439	0.545223	0.201702
SeD_A1650_YP_002215462.1_-_1592515-1593021	0.0859127	0.589777	0.199781
SeD_A0018_YP_002213972.1_-_17045-17488	0.135405	0.62978	0.193835
SeD_A3234_YP_002216891.1_-_3111039-3112172	0.776375	0.985938	0.187594
SeD_A2877_YP_002216577.1_+_2755166-2756515	0.0616974	0.570184	0.185233
SeD_A2659_YP_002216383.1_-_2542837-2544618	0.022897	0.53854	0.175791
SeD_A3373_YP_002217015.1_-_3244663-3245415	0.122523	0.619356	0.168755
SeD_A2962_YP_002216650.1_-_2854313-2856112	0.0565149	0.56598	0.155895
SeD_A5016_YP_003495236.1_+_4731398-4731850	0.129034	0.624623	0.126045
SeD_A4297_YP_002217846.1_+_4144574-4144915	0.00687377	0.525313	0.124629
SeD_A0721_YP_002214610.1_-_721246-722775	0.00539799	0.524088	0.118348
SeD_A2777_YP_002216485.1_+_2655510-2655857	0.215742	0.69514	0.115023
SeD_A2246_YP_002216009.1_+_2147528-2148535	0.0921967	0.594853	0.104496
SeD_A2378_YP_002216127.1_+_2250745-2251266	0.267688	0.73736	0.103722
SeD_A1935_YP_002215723.1_-_1867768-1868031	0.210723	0.691046	0.101155
SeD_A4866_YP_002218344.1_-_4717177-4718175	0.0429744	0.554968	0.0941154
SeD_A0454_YP_002214367.1_-_472021-472518	0.0773361	0.582844	0.0844536
SeD_A4091_YP_002217667.1_+_3939017-3940300	0.0391374	0.551839	0.0734869
SeD_A1642_YP_002215454.1_+_1586190-1586858	0.0418027	0.554013	0.0676042
SeD_A3979_YP_002217564.1_-_3817011-3818600	0.0610159	0.569631	0.0332836
SeD_A1272_YP_002215116.1_-_1259910-1260905	0.136051	0.630303	0.0184048

[truncated: 10 more sheets: CVM19633, NCTC_12419, P125109, RKS4594, RSK2980, SC-B67, SL254, SL476, SL483, SPB7]
