# Supplementary material for: T3_MM: A Markov Model Effectively Classifies Bacterial Type III Secretion Signals
Source: PLoS One. 2013 Mar 5;8(3):e58173. doi: 10.1371/journal.pone.0058173 (PMC3589343; doi:10.1371/journal.pone.0058173)
Supplement: Text S2 — Mukaihara 2010 Ralstonia T3S proteins. (TXT) [file pone.0058173.s009.txt]

1)N-temrinal amino aicd sequences of Ralstonia type III effectors (the starting 'M' was removed; the detailed annotation information for each sequence was referred to Wang et al., 2011, Bioinformatics, 27:777-784.)
>PosSeq158
RRIGNFFRTRSHASGSSRGRTHEREEGSSGRAARSPSPALSDLPSSPRSRHVSTVASPTRFDDDGRVTYPGHIQYQTSESERERYPDLAEAVGHSRYTGP
>PosSeq160
DHPLPGRTWYETGHTTASLADRTSTASAAQVASSSRSAGPATAARPQPTRTSAGQQATVGRLRTQVTGFLSGALGKLQALSAQNMDPELAQFRVLDVDRA
>PosSeq161
PTGRTARTPSVSAAGAHAGRPAWNVQGAIEAMAALSPEREKRLFKKSASPQYRYAKGLTAEQRGQLESALEQRFRNPAAPAEARDSALAMWLSVQQARLR
>PosSeq162
VSRIPTGNRGQGNGIEQSASSHATEATPWLGVNLPYGHWLPSSARSVVSRASSLLGGLANFRWGGRPASARPAPNIRSAAIAPAQQTLPPELWQQIATLA
>PosSeq163
MFKRIDSSVFSPYVRPEPSAPPLPEQGAPSGRAANSASHPYIRPEPSAPLLPEGGFPHVPDQAGEQRAYSPSRSSAGVSSSPLGGLAAMRLDSGSAGTAP
>PosSeq164
KIGGTQSGPVVPSSDSTVEGSPAPLTHGPTSTAPTTPEPRQVSGEHGGHLRRRVGAGAAMVSSMTRRAKLPEAVDTVRNASLTRALQTTVKGVVAPAVTL
>PosSeq165
PFFPPEIWTEIARGTKPADMQSLRAVSRAVKMGAEASIPQLTITHRDSGKRPPSVAGCLELNRLTLVGHFTDAYLQRLPASLTALDLSRCEGPITSAGIA
>PosSeq166
RIGKSSGWLNESVSLEYEHVSPPTRPRDTRRRPRAAGDGGLAHLHRRLAVGYAEDTPRTEARSPAPRRPLPVAPASAPPAPSLVPEPPMPVSLPAVSSPR
>PosSeq167
ESRVSEPVEREVPERATSEPRPEDASTSDPMRSAGRERSCISPPGSRRAGADAGPTPAQLAEYERWLDAAALRQLDAQREEQCWQLQALVQDAWNRKVDL
>PosSeq168
QIRNVPRSDLTPIRSGDNVSTPAPNSVPPRRARSASDLQAMGLCARGTPSSAPLALPAIGIATHHEAVQETHLSAAAALETELLLPHATDAGLAPRIAFR
>PosSeq169
DLARKRYPALPHYLERLEAAYGSDTVLHPIEDIDHMETIIKGLNLADPMLNLHLDKMQADDSPEQIRESVLAKTLEAELRLEPRQRASNGWREIIHDTGH
>PosSeq170
SIGRSKSVAGASASHAPASGENGSTQPQTVTPLAGATRRRRNSGLLCELQSMCKRTLRAASQTIIFPFYSKTGTTPTRAQPKPDVVPALKPAPRRMRPPA
>PosSeq171
RVLSRFSFTAQPRADSAEPKKAPVAGSRGAAARPAALEKLTAFSRSNAAKQANSFVRSPLPLRGDRYSSEPGVLPSAGQFDAHIWDELPTQMAQCAVART
>PosSeq172
PPVLPSILRCFRPAVSRPEAETAAPSSSQEHNRPGSPERSPRRAPAALQGLTPRAGSSRRQAAPEAPAGPARFLTDGERQFGGYLMARDVDQRPVHGEPL
>PosSeq173
KFDPNYRHRPPLHLVNAGRGHAPAPSKPQGHRAPRARALDLPRPARAPAGVAQQDRASPSAVEGALSKALNYPERDLDREAAMQLDIQREEQQYELWCKS
>PosSeq174
KFFSFRSSVHTASTAAPAARDAASSASAAPQQPASASAGSGRISHALHGLKRCLRPSAINVTAVPGFTKTTIDPLPIPKRPPPPNLPKAPKPAGQHKLDR
>PosSeq175
WRSNIGDQRVRHAPDAPDMQQQPASGQTSEPRPEGSRAVRASNEALAPLAANRWSVLGSASNAGFRRSTMPLPKRPEPADGGVDASSQVGDPRSNAAAIA
>PosSeq176
GNLQIKASSAPYALLSDVSPDSPGSQPPTPKLTRVASPPQALADLPTKGTGKRPQVSAQPSSPKATTGPSRTVSAELPLSSPAPLQLTSLLPPSESGETP
>PosSeq177
RLGPAATSPSSGPRILPPAAHGDPRTAALPRATHLQIHDRRALSGLRDHPHLESVHLKGDFTLADLKALPTTLRHLDLSECTGSAKSFRAIAYLAGLPLE
>PosSeq178
IPKTLPTHTAPISAPDGSPPEAGEQASPRRSSDVQAPRTASPDLRILADKGHGGRVGRSLSDIGAQSMLRRHATLPRSASQGGMAPMSVPDVPDVPDVAA
>PosSeq179
PRARKTSNLPGPLRGLLDSRTAKYEKTMAKLSDDTELHQALLGQRPGMNGRMTRAVHQEAKRRMDSGQWNPQPAATQAAHAPTSPPLPEAPKTSHLPGPL
>PosSeq180
PNLPRVWRVAPAPQSTPPSPEPMGGGGTAALVGRAPRQRGPLSGLKARVLPKSSETEFSTMFGGRKYAGKPVNALKAYPPPALSEASALQPATAREQARA
>PosSeq181
PRDTPQTVPGHSPFWPLFFFTHNNKREARHDLARLSLTLMPILPRLFHRTSRTSSADTQRDARTPPNASPLHGEPGRTPRSRGELGRNLRLRSNAQTSGT
>PosSeq182
SHSKIKAGGHGSSGIGNDFTPAKTPAPATPAPQSQQVNDLLGRGVGNALNKSNLGSDSQTWTPGSTMVSLKSRSSSSHKPDTGGDTKPDSTSGGKRKRDD
>PosSeq183
SVGNIQSPSNLPGLQNLNLNTNTNSQQSGQSVQDLIKQVEKDILNIIAALVQKAAQSAGGNTGNTGNAPAKDGNANAGANDPSKNDPSKSQGPQSANKTG
>PosSeq184
PANNRIGSQRLVAPQYRRTADQENIAPRKPQRSDKQPRTRQEPFKGLAPMARAPLQARNLNIGASQPQPRPQPKAAPAKPHLIRTPGHGVAASTAIQNQR
>PosSeq185
ACAGPREDGADPLERVSHSRQASRIPLKRKREAGDDTDVRPTSLPRRGEIAAFHTAACDADAPTTPPTTPRAESRREPTAEQLTDYGRWLGHTEFGRLAA
>PosSeq186
ERISTNAISKTVARSDLSNGSSAPPRKKNGSPPRRAHAPLLPLADRSLTAISKPNETLGSRLAPVPQRAVHASAVPSAAGNWNPLSRLKPEELAGIPETV
>PosSeq187
HAGDTAGGASPAEPAAPQKSSKSGLAKFTGKVKKLVGKAKTAADRNFVSSQTSVFGLHTETTVGKPVTMSATRPRPEVLQSRPVPAGTRPEDLPSVPATG
>PosSeq188
DAGRLPPSFVPPATLSPDATAGDHTIQTQNEPPRSPRKRASDVTSNLPRPARQPSAEPLEPASPGQAPSGFRTVPLPASTSSTVTQTEAIQPAPARIDPP
>PosSeq189
LRTSLDRASGVASVPTHPQEATGSTPAPAHTPSGRAPSAELSALRTLSSQSSRTESGRLSIGSQRQPASAQESAIEMASHHSPTSPASPRALLSGQSERS
>PosSeq190
LTGLISRSRKASEPDLAVRRKPLAEPGSPIKAAGTRESGNSLQQLFDADPNVASTAGAAQVSQPPAGHMSDLAPPAGSVAPSPFSGARTWATASAAAIHE
>PosSeq191
TRITHASSHDYPRSHDNQAPASSTHPRKRNRDPAHDASSSFDGLPRRTDSRRHPEHVPAPKRQRVSVADRQETASHASAPHPQHRARTTAEAPRRQRSDR
>PosSeq192
KVNPPASPGASVSSPSAVQEAAGTQPATEPSASRAHAAGSPLASLAELSQTRRAGVKRPAGDDGAGSSSEPPRKMPRRSVKFAMSFRDGAPRRPALARHS
>PosSeq193
PNKRLRLSASDGSLSAGPEVKAPALPTLIGTERAADLDVRFGSLQPVRTKDGDGIHDWEKDAEGRPLAHPRFIALQGGDAPPDWTDPAVRKAFDIDALKA
