# Supplementary material for: T3_MM: A Markov Model Effectively Classifies Bacterial Type III Secretion Signals
Source: PLoS One. 2013 Mar 5;8(3):e58173. doi: 10.1371/journal.pone.0058173 (PMC3589343; doi:10.1371/journal.pone.0058173)
Supplement: Text S3 — Baltrus 2011 comprehensive Pseudomonas T3S protein. (TXT) [file pone.0058173.s010.txt]

>PgyR4_hopAZ1
MTYGIRGGAGASAYYPQPQPFDELKLDQDKIQEKTAKLKEKGYFTVPISETTKSYLREQSSLTNRAWQKHAVGKIVDLKSTDYEKATTEVAKNIAAALTGTEKELTPQEFQLRRAKNQGADQWHRDKEPKKVICIATVEGRGTEFVKHGDSEGLFGTGTYGKMVPLDASAIEQRTKEAKQDRFYFFAGRGISEDNIPKLIHRSPHEKDRSIFLARWK*
>PgyR4_avrRps4
MNRISTSSVNSSFSYSAPAEEAQNRVSSAPTNSSPPGTTTAVAQASEGQKKPGAVLSMQAQRLRQLCESSSYQYRQNALLAKSFDAQRLDINTQAGPSNSPHLNALNKLQQRDFKPAAGGLEIPFTPKSLLGGGKRVYQIGSSSRDVQVCPRGAGAALRQEIEDKQSMVNNLTDELQDAIDEANQAEIANTSQQLRQARSDLAELQRRFAVLGNEDRRINQ*
>PgyR4_hopI1
MINLTSIASSLARVALSDSTKPTIDRALNVVSHIAGKVALQVNSSLLEQKGRLNERQQKGLAVILDALRGKEPVTNVETHEGGGRFNLARAAFDVASVVWERDKSMHNVMSFLGVSDSQGKMLFSLGKKLADAMAKPEPGYGKHNSEANYAFFSSNLKLNKLMNDIADQLINEIRQSNTDRVRRPTPGPSWRPESAQQQARPQTPPRTRPQANSTPPPPKAKPNAGAKRPSTQRPHNTPAADASSKVGDSGPAKPPVKPLYEHLGLSDMTADLSAVKTAYKKAALKNHPDKNAGNVAEATERFKVISNAFKILSDPELRKKYDNGLINEKGDEVQV*
>PgyR4_hopAE1
MMPSQITRSSHSSLPEVAPASGDATGVSEQTPQQARTVAFFSSGELAVAFGRTSAAPEQDSVRLLSALQRELDKQHPSWHTVAQLCQSLAEVGTTEQGWHQLASEDHQLPALRELLDRCTHRLADMPAAHASHDSLSQACEGLRTARLHQSVARLTARPSSLARAMADLLTLTHLDPETLGAEPPVISSYTLFNHFVRTAKQRTADLNDSLQRQPDAVVSLLRSHADTLNDLEMLPGALQALTENCQDATARNELRELAEVAGALLQLLREHDLLPRLEEISIEPGEAPAPGHEPAEPRLTTRQALLKVGGNLVRKFDAYGALAPMDDKALLALMRTPAPHLSPDQMHAFLNKHVLHLTQEQRDIVSNTPLPFAPEEDIEARYGMGFDEKLRLALANGSLVLSEEQLARLGDLPSAATTTSDVVQTLLEKPSSALSEAERDMLGAIVQANAQGQLDAWRAHNEQLPAVLSRSGLPSDVKDELLSLNKSMNAELGTLKNGASLKSRVLASPAMLLALAPLPLAVAFVSKDNSYSSSLVAHFTKNAVFMAGLMMNELTNARTNVDHGLNRYFVTVLANAIVAQPTFARNEHLLEQVGFGIATAVASGAATLGVFNRESIVAAFKLAKSKLSRQDTGNARIPQEDHLAVVKHFDVSEHFAQQMKVATELYKQDKSITDIMNSSLTYLGTKSSEFQARFEVADALRAGLQLAGGERKADPDFYTKLGLVALTASIGAALVMLMKSMVGKADYAADGVWCVSEMLKLAMNPEVDMQKAVQVFKEIVGLNLVMTGFLGVNKVWNFLDKGIKGYASGAAVLTAANLTLPGMVGEVAGAAAGKGLSYLTDKGKAAHQAGRAAASWAGDYVSTSRLGSAVGTLQTAIPGRIAGGQVVAGLYDRFRYLTWSHPAPAPQAAGEP*
>PgyR4_avrpto
MGNICVGGSRMAHQVNSPDRVSNNSGDDSNVTANQLLNVRHQLADAAGVPRDQHEFITNQAPQALQNRFNRLYNHTQRTLQMADIQHRYMTGASSVNPGMLPHENVQSMRDDMSAWSDMREALQHAMEVHTGIPASPERFVTTINPSGSIRMATLSPRPWGN*
>PgyR4_hopAB1
MPGINGAGPSNFFWQWRTDGEPVTEREHDSSRSASSANSPEFPPPASPAESGRQRLLRSSALSRQTREWLEATPARVQGATPPAEARQSPEAQQAERIVQELVRGGADLNNVRTMLRNVMDNNAVAFSRVERDILLQHFPNMLMTGISSDSVLANELRQRLRQTVRQQRIQSSTPARLADSSSGSSQRSLIGRSTMLMTPGRSSSSSAAASRTSVDRHPQGLDLESARLASAARHNHSANQTNEALRRLTQEGVDMERLRTSLGRYIMSLEPLPPDLRRALESVGINPFMPEDLGLVDHPVLNFSAALNRMLASRQTTTNSPELPPLASSAESGRRRLLRSPPLLSGQREWIEQSMRQEAEPQSSRLNRAVRLAVMPPQNENEDNVAYAIRLRRLNPGADVSRVVASFITDPAARQQVVNDIRAALDIAPQFSQLRTISKADAESEELGFRDAADHPDNATSCLFGEELSLSNPDQQVIGLAVNPTDKPQPYSQEVNKALTFMDMKKLAQYLADKPEHPLNRQRLDAKNIAKYAFKIVP*
>PgyR4_hopH1-1
MITPSRYPGIYIAPLSNEPTAAHTFKEQAEEALDHISAGPSGDKLLRKISTLASQKDRKVTLKEIEINNQCYTEAVLSRRQLEKYEPENFNENRHIASQLSRKGTFTKGEGSNAIIGWSPDKASIRLNQNGSPLHLGMDNDDKITTLAHELVHARHVLGGSSLADGGDRYNPRTGSGKEELRAVGLDKYRYSLTKKPSENSIRAEHGLPLRMKYRPHQ*
>PgyR4_hopG1
MQIRNSHLYSASRLVQNTFNASSTKEAANTIAKNNESAALSATQTARTHEGDSKGKSSNGSQSHLRSMRYAAYLAGSAYLYDKTVNDFFLSTTSLNDGKQGFTSDARLQKAEKKAEANYHAYHNRANFGGVAPTRSSLLPKLCGENLFVTMLDFRAATKVHMKNLIDTKEAHDSIANNISCIMGERVKPELLKKHGIVQTPPDFDITKGASYDCKNKYSLSGVPNQETGSYGYASRSVSNPFIEKGENHHARAINSERALTPRNCVDALQPLLQKSEGLSPEAQFRAGQALLILRPLYCSSENWGDAHKVLMPFLEKKGLVSSQENQKLGATRPFTQTDMEKGIARRNTSLAGPTLNKLNIFLQKSIYKKDEKAISDLTAKKLGEMKYIPIAHFKMNEDVSSFEDSSGLADSFTGYNVSAYINHARLLSGEDRLSKKDVIAIVGCLNAIYDNASSERHTLREIAHGCFVGAGYTVEDAEDFYNDACKAAATEFYGGRAINVQSQLYSSSVDKPDS*
>PgyR4_hopX2
MGSCVSKGSTASSPQHYAVQYTEQATPSSSSSEASMSPSLHGSTALESPIARWSGARRSVLLPHEVQQAAYQLAMRLNGRPIDASDRQRLADATATMHETRLALHRGRGNVVSDLRLSNVRSATYSSLSYSLGENDENLLAGSALAAGAGNCDHNAAINTRRHADRMEDGGQMMTVRDYEHSHLYALYQPPNSAEAEESVVLDSWADGPAVLLRDSHWAETYGTSNVTERFDKSDAIDALARANAFRAEVEDPQTALHANARELETVFLANPAPGDIRTAMPIIAPHLAENTRRRLEEYSPRTRTVLAADAARDAYGLEDSRANSPRTTKAILKDATRLDALGRPPLSW*
>PgyR4_hopZ1
MGNICIGGPRMSQQVYSPERADTPQRNALHEQTEADIEQNSESMRLQQKIDDLKPYVSHATGPMKAYGQAAMDRASGKKTDVSFAQLDAEHLDAMVDVENQRNPDLNLRYFKHHKEFIQALESDGPSSFRAIYPLTKPRTGQAAKHHVMADVRLTPCEPPSIVITEPGVIVGKRNKQLHRHNQTLEDLSESGVQLSQVAIIETQAQKTPDDCVMYCLNYAIKAHKNADQFDDIHHGLQRGTLLTESMEGESRTRTTAGTFEEETRYPVVEGDTHVAFGADVLPVDFYKHGASLTQALRLMERPDGRMAGRVNSKGHERAENLVERNQAFRISRRELLDEDNPQISQFSASIDGFRLQEIERVLAAAQG*
>PgyR4_hopD1
MNPLRSIQHNITTPPISGGQPLDAVGPQAQQSHPKRISPSQLSQSAHQALERLSANAEHQRLASLVRNALQDGTFQFQSSNHTQVTYKASICLPADTDTVRTDHLINNELTVQARLNDQSEYDIVSAHLHGSSKAISFDVPSPPPAHGSASSVLSERTHLGMSRVLSQDAVDSSSPLLSSPDHSRPPSQHIGSVRRDSDSLVSDNPVVQALLSFAQADQQFPTQAASIAGVQLEMRPRRDIEKALEEFKGAFTVEKAQLMSGANSSERVDEDVNADIHIPLLLKAIERGAAAFGPNALIGQNSAKAFLASCAPKITSNDDVLSEFINRKLKGDDDLQVRLGAQELLHVATKKEFQLGGLAGSIGVSSILGSAWELGASELLKNAIFGKNFSPSQYALQLAGIDSVPPLMIESMDTMCVLAIIKGMKGEEWSMSDLLPKALKAGAISSVVSFPNNVLQYAGFKSKVGDLAANSMTTEAAIFGAASGIPPEVKESEELMRAGLFQSMKDGVMAHPGEGADTKKTIERMTRHALDIAPGESTAVKSMGLASIVGMIPLIASNKATGLLSEQVLRIFRSTVFNPIEAIALNALALGGRVNVPGLFDSDNAKHARVVQTILARASQHMEAGDRDISAEELHQMLAPRSEFLRHVGSAIVNGMNASFEAIPALVRKLGYGEAPLAERIPYQDLAVPDTSRQPAP*
>PgyR4_hopW1
MNPDPITCFPHSFPPSFSRTSSSAENSHAQSSQQVLTRAFVASGELNAAFGRTSTAFAQHFTRLLATLQHELERKTQPFTDLAQLAIFRILRPPPPPD*
>PgyR4_hopAU1
MKPVQSVSATQHYNPLTNLGQEASCSHEISGITQTEGMQATAATTQTAEQLTTARVRDITAAAKVIPDGTTVMSRKPEDLSQLQTAYLAAKNAPTHPDLYLKLCETFRVHDERHASEGHENICAKTMTARIDDDAIRVMAYASRGMHGGDVNNFLKFSFNSGLPNPISSALPSMLTFGASSFIGAVHGPWSGFGSALAFAAAKPFMAGGIQPAIVSLCDNIRGRNAPTVLAKGEVNDEIWLDAAAQTLEGLNEDTRRALTSFDDAVQAAITSVGIRDPKFLETDEGLELFFDHLSDTHFNCLREALEGVNNALQNTAPQTRESLRALEEASRPNMLEQRETTLKAEFSNLRQKEGNDWQRIPRSLRASGGTLTSGLSGLKRDEIPTRMNPALDRKSHFEGLNALASPAVGTSYAAAISLLQSPMAGLDERNKQKFNVKAAIVFYDAFTPEGKQRYLAGEEMDPDRDVDQAKLRGVFTSVSEYMVKSTQENLKQRQKVLGVEISEAGHALNALPENTSSITPPEIRAKVERYKALSADMSAVTQAIREGNPNFLTDLPDGEVKKAFDDCVNSGGMHVLENMTKVKYAKQGELKAQWTQKVSTDVSMFGLAGQFTPSIVNKLAAAICGGAGHIPNAVVGFLGAYSLAASFIGAQTQFAAINAKNNFREGNPKPTSLETFMRGNLAPVMQASANRHSQHALQGAEQAISTARQALNSSLGQNLRRRPSARTQQE*
>PgyR4_hopC1-1
MTIVSGHIGKHPSLTTVQAGSSASVENQMPDPAQLSDGRWKKLPTQLSSISLARFDQDICTNNHGISQRAMCFGLSLSWINMIHAGKDHVTPYASAERMRFLGSFEGVVHARTVHNFYRTEHKFLMEQASANPGVSSGAMAGTESLLQAAELKGLKLQPVLEDKSNSGLPLLIACKQSGRQVSTDEAALSSLCDAIVENKRGVMVIYSQEIAHALGFSVSSDGKRATLFDPNLGEFHTRSKALADTIENISSVDGLPLIGVQVFASKIH*
>PgyR4_hopAV1
MSRQRLGKSMIKANSWSSNLNAYRILQEPQSLTEEPPPIQTICPVQPESMAPPEHHNHRHLVTQEENRGRHLVGNPMRRTRSDVGAHGLTPHQPLLIRSKSDHGLERVATPLAFEVQSLGSEQTASSAEVMTAAGRRHSLLTDYQAAIARPLDLDRVLAAVKLRAAAEIYCKKNNLARLSPRPPRTSAGNQRLDALVNRPVDELIAEVQAAPRKFSRTQLTDVAQRHLLAALNIDIDQYKKGVHKAGLYEGLHSVAGRLVSVAAAAVSAGVSEVPGVSKTVTKTVKILSHQLPSSVVNPALTGGLRSVTDVMESFKRVGGLPVLSPQIDKSPDMGKIVKAAREMRGQLDEAVGHFARAHKSDPQALPRLVDAFLALHGVADRQYRRRIGLNRTQTYGKGWGMAVNGVAAIGTVVSATVPVVGQVAGPAILASTIPLQWGAGYLDERRNKHRYNLRANTKWGDFLKDNAANIHFKDLTVEHISESKLRQSFLTQPEVQIAAIREVYEDTVGELMRRRLEMQKDIDVQREAGRPMRALALKQLRELDAEIDVTKMHADQFESFNMDRWSAIPEDSVIGRCLDDLDNLQKANRRARLRKPGEGAQIVQRYVQAFQGGVSTGTTLPVVDAVASIDASIDSFHVHDSQGHDHGLQPAPLAVAAGTGAAGGAVFTGATGEVRMSKADNKKIMTQLRVDPEVYTADAEHWRFRAGNRDVDLRTSAGYKQHAHTRWDELALVAQALKHGLTSGPVGLKNLAVAKVELRQARASLQSALDALAASGLPHRTPDSARAPTISSMKDQLYDYSEVRRHLGV*
>PgyR4_avrE1
VHSSSIHRNTGCIIQPPAPANTNAATDLQQKIEQPKQRSSHSLSSVGKRALKNVSKLFQKSKAPQQKAATPPTVKNVKPSQPTPNAKTAKDKAPVSQLSSNSLDDLDDTRQPVTRAGHSGASTSGTKAQDPDEPATLQSSRQSMMTRSNGGRFELKDEKLVRNSEPQGSIQLDAKGKPDFSTFNTPGLAPLLDSILATPRQTYLAHQSKDGVHGHQLLQANGHLLHLAQDDSSLALIRSSKEALHIEGKKPPAVKLEREDGNIHIDTASGRKTQELPGKAHIAHITGVLLRHDGERMRVHEDRLYQFDPLSARWKAPEGTEDIAFNSLATGGNGSVYAKSDDVVVDLTSPFMPHIEVKDLQSFSVAPDNRAALLSGKETQAILLTDMSPVIGDLTEKKTKALELDGGKAQAAAVGLSDNKLFIADTQGRLYSADRSAFESNDPQLKLMPDQANFQLAGLPLGGHDSVTGFINGDDGRVHALIKNRQGEIHSHALNEQDSKLESGWNLTNALVLSNNRGLTMPPAPTAADRLNLDRAGLVGLSEGRIQRWDATPECWKDAGIKDIDRLQRGADSNAYVLKGGKLHALKVTPEHPNMAFDHNTALAQTARSTTVEMGKEIEGLDDRVITAFAMVSNKRFVALDDQNKLTAHSKDHKPVTLDIPGLEGDIKSLALDEKHNLHALTSTGGLYCLPREAWQSTKLGDQMRARWTPVALPGGQPVKALFANDDNVLSAQIEDAEGQGLMRLSAGKWQAFEQRPVEENGLNDVHSRITGSNKTWRIPKTGLTLRMDINAFGRSGVEKSKKASTREFMRANVYKNTAEVPRWMKNVGNNIQHRHHGRLGLNEVYETESMLFKQLELIHESGGRPPAPGKDLKARIAALESKLGPQGATLVKELETLREELENHSYTALMSIGQSYGKVKNLRQQDGILNQHGELAKPSVRTQFGKKLAELGTKLNFKSSGHDLVKELQDALTQVAPSAENPTKKLLGTLKYQGLKLSHQKADVPLGQRRDASEEHGLSKARLALDLVTLKSLGALLDEVEQLPPQADIDPLQNKLARLRDVTYGENPVKVVTDMGFTDNKALESGYEAVKTFLKSFKKADHAVSVNMRAATGSKDQAELAGKFKSMLKQLEHGDDEIRLQRSYGLNLTTPFIILADNATGLWPTAGTTGNRNYILNAERCEGGVTLYLISEGAGNVSGGFGAGKDYWPGFFDENHPARSVDVGNNRTLTPNFRLGVDVTATVAASQRAGVVFNVPDEDIDAFIDDLFEGKLNPLQVLKKAVDHETYQARRFNFDLTAGGTADLRAGINLTEDRDPDADPNSDSFSAVVRGGFAANITVNLMTYTDNSLTQKNDKTKLLEGGKNRPRFLNNATLGGQLRGQIGGTRTAPTGSPASAPGPTLASQSAANNLGVAVNFSVENRTVKRVKFRYNVAKPITTEGLGKLSKSLGEAFKDSTTKAKLAELADPLNARYAGKKPEEVIQAHLDGLEELFADTQWQNDKQYKALRGLKRGAVEHRASVNKHSVMDNARFETSKTNLSGLSSESILTKIMGSVREASAPGNAARVAEFMRQDPKLRAMLKDMEGSIGTLARVRLEPKDSLVDKIDEGSLDGTMTQSDLSALLRDRNQMRIKRLVVFHTATQAENFTSPTPLVSYNSGANMSVTKTLGRINFIYGADQDKPIGYTFDGELSRPSASLKEAASKLKQEGFELKS*
>PgyR4_hopM1
MNTPRIGGSGAIELSRINQQPDAIPAQTAHPNAVTPGMNPPLTPNQAGPHAAESSATGAARLNVAARHTQLLQAFKAEQATAPVSGAPMISSRAALLIGSLLQAEKLPFEVMAERLSPERYQLKQFHGSDLQQLLDKFTQPGQVPDKAEVGQLIKGFAQSVADQLEHFQLMHDATPTKTGPHANEDRATLAVSQTALGEYAGRASKAIGEGLSKGIVSLDDHIAALDVSLQSAEEGAKDALHSNRQALVDAKTTLVGLHADFVKSPEAKRLASVAAHTQLDTVVSDLVTARNSVGGWKGAGPIVAAAVPQFLSSMTHLGYVRLSTSDKLREEVPETSSDASMLKAAITGMVTGIAHETVNSVVKPVFQATFQKTGLNERLNMVPLKAIDTNSVIPDPFELKSEHGELIRKTPEEIAQDKAFVKGERAVLNQKKVQGSSTHPLGEMIGYSAFGGSHAVRQMLNDLHQINGQTLSARALASGFGGAVSVSSQTLLQLKSTYVDPAGRKIPVFTPDRAETELKKDLAKGMDLREASVRTTFYSKAISGIQSSALTSALPPVTAQLEGARGTLSAGNILRNMALVATGSISYLSTLYANQSVTAEAKALKDAGMGGATPMLDRTETALNNIRHPNRASLPHTFQPSTLSGIPRAMESAYHMGRVALQLPTQMAVDTVRVLADGALNGVSSARAALTPAKPPEARVSVDELRNTAPTPPSSPTVQRPAPSVPLDDEQLRALEEGLLAPR*
>PgyR4_hopX1
MRIHSAGHSLPAPGPSVETTEKAVQSSSAQNPASCSSQTERPEAGSTQVRPNYPYSSVKTRLPPVSSTGQAISDTPSSLPGYLLLRRLDRRPLDEDSIKALVPADEALREARRALPFGRGNIDVDAQRTHLQSGARAVAAKRLRKDAERAGHEPMPENDEMNWHVLVAMSGQVFGAGNCGEHARIASFAYGALAQESGRSPREKIHLAEQPGKDHVWAETDNSSAGSSPIVMDPWSNGAAILAEDSRFAKDRSAVERTYSFTLAMAAEAGKVARETAENVLTHTTSRLQKRLADQLPNVSPLEGGRYQPEKSVLDEAFARRVSDKLNSDDPRRALQMEIEAVGVAMSLGAEGVKTVARQAPKVVRQARSVASSKGMPPRR*
>PgyR4_hopAS1
MTLRINTRSATPVVPLETGSSSQPEVPSVTARPTEPPPVANPAAPKSAPGVQQAHGLKTRIAGKLSERQTNFSLGIPGTGRTLNRPLRSGIPEEGEHLSSEEKHDPLLKEAHELQRMVDSALTHLKAAPTSLWERPAPSTVRGITTKIFPWLKPAPLREVASNGSNAKTKADNSQQSPETIAAAVKELSTRLDHQSKVLATATLALVAAREHLESLEQTTPPTSTERLNHAKARVQQADSTTPLASQQLRELIQGTEVLQLGALSEGQDQVKQKAEFSQQWLGELRTRMQALDVRFADRHAAIEIELQLKVAETRELISLDHDMTAAEHTAAHANTQLSALRAQRQETPEGSDEADRLDTAIGQTLATRSQAMQTHQQLTKRLVRVDADVARLNDELCKIHQRIAIVNDERFALKTLDQKLPASDQVTTPAEGEAQERIDKTALKNVREQYLASQISQAHAFAATGADEIQAALQRIGDRLQGTPPPTSLPAFAVIEVITSALADVTGNDATRANRVLDVLSQHPLEHWPRVAEEMSKSVRTRSATNNSIQQDTLNLCRKLATVPRGMEMLQVLSSDGTAPIVAERAKPLRVFWNADEAQQKEPDGKVKAWLQTAKQVARSKLDGDEKSFDDVDHAAFNAVRNGYFSNAPGTPYAQHDQRLKKATMEWVMRAVAANTPEQATATAPAKSSLPRRLVPTLNKTPFAKSTLDRAYSVGESMGLQSPRKQVDQVISARISMLEETLKNAKGAPGLQLEIPAAQALLDHLKSLEKKGTHLSQVTLKNRDGKSMQSLLKARVQQQRLSQIWDKPDANGKRAVNVLHKAQHIELPPLYSELANSKLSVYEAINRVDEHLREILPPALQPAQSVEEVLDQDLNAAIKLLKTRHLSEKSDIVTFFKPFILESRLRDRLRLGGGGTLGVGLPSLPYSLISPIVSPIFSAEKSRSDEAFAQLFMPILGMEMSFGKTRTEAAEVTIGVAAGSAVAEGVGIQAALTGRFTAQETQTSSTLMRFFRTRHKDDEMRGNMLTALDSMVRWDIIDPQKGQRYAGPLEAILARNPEVSVSQIDATSSTRNVAARMALRVPAVRFKDGASDASQTLTPEPSVYVEADRIKETRTETGGFISVVGAKGDTAQQRAGVTANLNFAPIASSATSAEKGANHGVQGQGLGLQLGMSRDLAWALEKNEISPFLIGDKQDADLDRHYSTLRDMQAEITANRDLWLMRCIETLEPDETGNKNTPDNRLRAAIHLDAFEATIKRLGKDSKYCQYIVNYSMKGRAGAEIDGYRGIQAVALQRGDVQAAEKAQQAIDDILLTKETWRPLMLIVRERARDSTVVGWRNLLRWQKLSNIDGQRTAAQFPPP*
>PgyR4_hopR1
MVKVTSSGFTANPLPHHADSVSPANSPPQLPEPLPLVDESPSSHKGGMRNRAHASLNSQVLGLQAVPLQRGRHVRIRSHTDGVSVINDWLAKRPSVQSETSLDNNGKLVRYTAMHHEPLAPRNEAFFTSVPGMLMAVLTVHPDIEYGISGEITADAVAARLAEPPIGLLTGVWQSSHDRAYIERGGVVHTANMEERWRSLTLPGADPREPLRMIGLQADGDVYLHNGRQLWRATDTSAESVPTERLPEGAAVRIGAGREVQWLHEGAVHSNGISRPVELLRPEASGLGVEQSPARPVDLLPLPRGNAALILDDKGRIYQADLKGIGPVEAHRLKLPGDFAQGKGWAVTTMGLSRDNTVHLMLQDQNGRRMSLQRAQNEVLFRPAYLLDRPLLLLYTEGLHVPSETAVQSHVQLDGHAQVGHIDGVLHYQPAPDQPWERLRQPGGEPLTGVTALYSSALGFIDRKPVFALLGDARQVVELKLEGRTSWLPTDAELPRHPAGGPLAVIPDTVELRARLIAQFDEPVQALAVHNNRQSVALMESGLLIAADADGKVRRLPLLQRPIALAIGLNDQLLVLHHPRNQRPQLKRLSAKDDWEPVPIILPGIDHPSNLRATRTGQIQLQLGDNWHTLLPAMTSHDNRPLPARVKPEPEADELPSENFLAGTNARVNQQQASRISTPHHDASAVTTLMGTAANNPLTMTSSVQAVVDTTRAQVGALARDVLGGVTKNTMRAMAHKLGVVLPPTTQERRLASFHYEAKQAYTSGKTLFEQLPTLAQVRVASAVGPSDGEKFGLSHQQTQRLLNLREEKLEALLRDLRKIGFHEGVIMGDMGDGESAGDLTSTTSTPTFRLAELWRRQHSQVNKALSSVGLSRSEDILPNLNQSIKALAGGAALHADRMGEREAELLSVLCEVSEKIMRAGVRLPADDGSADSASSHAPHGLRTSGLMAGLVDYDALLTSTDTQALEMAERLQQDARLPGLCKLGLSSWVQLAAFDDVVTTFREQISLPGSARRTQLLKNLGLPPDAAPDEMAARMSDLLLDLFNRSTFFSTQSRGLEIRGSLGGADWKHLNAFSVGITGEALQVLGVERIGDGKDGDAGLVAFFVRHAKASVSATSGVGIDFKPGLGTGGRVLDSRPGRSMNSTWGGSANLGISGTYQHGQGAAVIIAPSTISDFVRLLFDVNHPDSTQILRTGVNGGSIGLDLFETNLNGSVGANVSVSPFSLSQKYGPQKPSADAAASGADNRRSTASGALSVGATAQAGAHWGQMELHLDHAWAEIIGLEFQGRTDFNLEFNSNLNLGGALSSALGDRPQKLINASTGNGNLQLAGIRVASSDVQLPTDSVVDDKRRGPFLSTASYKRTFDTQVAKPITADEWSQMRQRLASAFPDNIGELGALAYSTSPSERIATINQMIDRIQSSKARNVEAGGALDGNALRRQRLDAAREMSNAGNSVWQASSEIDRASVVEMLHQLRQQEQSAVQHHARAIPGARVEFNLFGRESLETVVFHAIGHIGLGSKLNDMAELRRKTPGLDQVMRCFQSLPNINQVRYVFEMRPQARFAINDALLAREQQASARALGLPGSSASELNWRGVLDKIKNTPDLYRLAAIAVHNTDENPVTSRIGLPLLNVSATGATSHQLFEAEIQFRYGLYDGLQGIEVLEAGSRALQSPLRVLQQSGIQALGQRTQAGDVPYGPPSPRKEATMRTAGEAAALTTNDVWRQLDGKIQRMNSAHEREANAIGSFQHAYGTASAHVDRLLLRIPELPAPEIDDRNADGESVRGAFASLKRNHQALDEDVKAMRQASEMVYSIPGERTRQTETSALAHVLSVEKSRRSLGHAMEILAGKGVEAGTATGLELNRVSSQVNALVVRRDELLTQLERGAQEGGSNSVRGGDGASTDNIITAAAARRLARRAASDGRYCQAPGSGKPCCPRR*
>PgyR4_avrRpm2
MGNICGASGSHHVYSPPVSPRNVSGSSTPEYSAGGQALTSASHLSGGAREDFLTRAAADVYKNSRLWHGTSGSYLKELRDYGFQRRRSGAVDATLRAGFELNPAVVKNTKKHNYFTSYPVTAK*YARRTDPDNPVLVRTIGIKNNFQIELDPDSKGPDGEISQYNCRTTSSIPSKFVVGSKHSAPKDDAKVFKEEMGEAGXNVSLEQAGRLLREVQSDSDDDF*GPYLQRVRKIVMTVQFQRWRT
>Pja_M301072_hopAH2
MNIRSVGPHDSLMAANEKPVMADRTPQPASAGTTAATSDTQTKLDTYTPSDRRSAEAAETSPVYTKAMLNDAAPVKDNTTSAEPDTKIKDKDKVAASDPVKTPEPVLRGGANVNPDDIATPAAATKMIQDLKAIGGGTLRFQMTHDQIKDGRQLDKLRALLSEGGKQGVKVQFTFRDDANQGSGNVLTGDKLKEAAADISTIVKRFGSRTGFVLDTFHQGGKSASQEWADMQTTLIKSARDAGYRGSIVVEDSNWGGGLTAGPQSGLVKFAVQLKAANGDDNPALIGSFHVYARESEASSRLASQIKALKEAGYKFQIGEVGNANLTANNTFQQKDAATNALRDNMSALKAAGADILPGKEQFQGGKLRHRAGFSTADQY*
>Pja_M301072_hopBA1
MLNRISSSSPTSYVSSGSSSAGIHPSINVRPPRGGPVDTLVGAASDNNLVYIGDEHGKLFIPKLITESAAKLKNAGVDHLAVEFVKHSDGAAFREALSDGKNAVKHFLEASWGRHGDAWLDKVSEALCSAHRAGIYVSGIDRKMAIDQPKTPMQKILYMKKRLALNVAWDAAATREASAVCANKSIVWGGAGHFSNSKTDGPKDMRPGLVISFDLTGRGSSRINDADEHSHIVIAGEDN*
>Pja_M301072_avrE1
VQAPTVNRNTGNVIAPEATARADNPSNLRQQTEQPTQRSSHSLGSMGKRLLKSVGKVFQKSRTPRQSAARPPSTQPNSSSAPRSSREASRNTARGTRLPDNPPPHSDHLPKSILRTRTNRANASGTTTHEIEEESTRTDTPPRNNRRVTFNLPQDQLTRSASEQLSAEPITDEEAVASAMRESRTPGGRLKGRDDTRQSMQPVDPNAASSSGTKADDSEGPPPARNPGLERSSGGRFEFKNEQLMRSVQSQGTVGLSAEGKPDFSSFKTPGMAPLLNDILAKPGQTYLAQQSEQGVQGHQLLQANGHLLHLAQGDSSLAVIRSSEPTLPVPGGKPPPVNMQREENHIHLDTLDGRRSQELPGKAHIAHLTDVHQTTNGDRLRVHEDRLYQFEPLAARWKPVDEIENIAFNRLITGGNGSVYAKSDDVVVDLSSPFMPHAEFNDLKSFSVAPDDAAALLSGSDVQTVLLTDMSPVIGGLTPKKTKTLELDGGQAQAAEVALSNDRLFIADTQGRLYSADRNAFESNDPTLRLMPEQAGYRLDDQPMGGHNSVSGFISGDDGRVHALIRNRQGEVHSHALDEQGAKLESGWNLTNALVLDNTRGLTVMPAPVGADRLHLDRAGLVGLSAGRIQRWDATPQCWKDAGIKDVDRLQRGADSNAYVLKGGKLLRLDVAPKHPNVAFDHNTALAQIARSTKVAMGKEIAGLENRVVTAFAMVSDKRFVALDDQNRLTAHSKDHKPIDLDTSAIDGDIKELALDEKHNLYALSSTGKLYRMPREAWQATRFGGQLAAKWTPLTAPDGQPVKALYSNDDNRLSVQVEDAAGQGLMQLKEGQWQAFEQRPVEKNGLNDVYNRITRAHKTWRIPGTGLTAKLDINAFGRSGMEKGNRPTASEAIRANVYKHTLEPPRWMKNVGNNIQHRYHGREGLKELYKKELIAFKQLELIHEAGGAPPTPGNDLKARIARLQLGPEGAELAKELEVFRDELEKHARTALENIGKDYGKLKNLRQNDGVLNQHSAVAKSSKRTQLGKKLAELGSMLNFKSSGHDFVKELDDALTQVAPSAENPTATTLKRLKDNGVKLSHTKTDIGLGQRRDANEDHGLSKARLALDLVTLKDLGALISKVELLTRSSDLPRLQAELTSLRDVTYGENPVKQVTDMGFTDNAALEGAYDAVKAFSNALKKSDHAVSVNMRAATGSQDQSELADTLKAMLKNLEHGDDEIGVQRSYGLNLTSPFAVLADKSTGPWPTAGATGNRNYLFSAERCEGGVTLYLMREAAGNISGGVGGGKDYWPGFFDDNHPARSVDIGNNRKMTPNFRLGGDVTATAAASQRAGVIFNVADDEIDGFVDDLFEGKLNPLQLLNKVKDHETYEARRFNFDITTGFSADMRVGFGLSEADSAPLSAVARLGVAANVTVNLLSYTDYSLTQKNDKTELREGGKNRPRLFNSLNVGGQVRGQIGGTHTNATATPASAAGPTPATQSAANNLGVAANVTIDDKTVKRVKFRFNVATPMTTESLDKLSKSLGAAFKNKATTARLADLKDPLNPLYADMNPEQAIQARLDGLKALFADKPSQNDTQYKALRDLKRAVVQHEASVNNHSVLDNARFETSKTSLSGLSKESILTRIMGSIREASAPGNAARVAEYMRQDPTLSAMVKQLENSQGTLARVRLEPKDSLIDEIDEGSRRGTLTQTELSGLLENRNNMRIKRLVVFHAPPQTENFTSPTPLISYNSGASLSVNKTLGRINFIYGEDQDKPIGYTFDGELSRPSASLKEAAGELKLSGFEVKS*
>Pja_M301072_hopC1
VAAVKPTQISRTSSLASIQAGSSSAPSEHMPDPGHINDPRWQRLPDTLNSATLARFDQNTCTSNHNISKRAMCFGLSLSWNEMVHNGKNHPTPYASAERMRLLSSFEGVVHARTVHNFYRSEHEFLLRFSAANPGVSNAAMAGTNILLQAAELKGLKLTPTLRDEVMSDLPFLIACKQSGRYRSVDKGALQSVSNAIVNSRKGVMTIYSDEEAHAIGFSCSRDGKETTLFDPNLGEFYINSRALGQTIESISDANRMPLIGVQVFASSRR*
>Pja_M301072_hopI1
MINLTNLASSLARVALSDSTKPTIDRAMNVVSHIAGKVALQVNSSLLEQKGRLNERQQRGLEVILDALLGKEPVTHVETHEGGGRFNLARAAFDVASVVWERDQSMRNVMSFLGVSDSQGKMLFSLGKTLADAMASLEPEHGKHNSEANYAFFSSNLKLNKLMNDIADQVINEIRQQSTDRVRRPTPGPSWRPASTQQQARPQTPPNARPQANSAPPPPKAQPNSGAQRPSTERPHKTPAAGASAKVDDSAPAKPPVKQLYEHLGLSDMTADLSAVKKAYKKAALKYHPDKNAGNVAEANERFKKISNAFRILSDPELRKKYDNGVIDENGNEFKT*
>Pja_M301072_hopZ3
MNISGPNRRQGTQAENTESASSSSVTNPPLQRSEGRRLRRQDALPTDIRYNANQTAASPQNARAAGRYESGASSSGANDTPQAEGSMLSSSALLQFRLPGGRYHSELEDFHTMMLNSPKASRGDAIPEKPEAIPKRLLEKMEPINLAQLALRDKDLHEYAVMVCNQVKKGEGPNSNITQGDIKLLPLFAKAENTRNPGLNLHTFKSHKDCYQAIKEQNRDIQKNKQSLSMRVVYPPFKKMPDHHIALDIQLRYGHRPSIVGFESAPGNIIDAAEREIFSALGNVKLKMVGNFLQYSKTDCTMFALNNALKAFKHHEEYTSRLHNGEKQVPIPATFLKHAQSKSFVENHPKKDTTVTKDQGGLHMETLLHRNRAYRAQRSAGQHVTSIEGFRMQEIKRAGDFLAANRVRAKP*
>Pja_M301072_hopAA1
MHINRTGSPQPSIELERFYSASQSLASSSVRELSPAEQTMLDSITDYLKDHVFAAHKLPLSESTVDQDAVHAHNEQIDNIIDSRARRLLDEGETPATIADTFAKAEKFDRMATTASTALRATPFAAASVLQYMQPAINKGDWLPTPLKPLTPFVSGALSGIMDQVGTTVMNRATGNLHYLSTSPEKLHDAMAASVKRHSPGVMRQAVDLGIAVQTYSARNAVRTVLSPALASRPAVQGAVDISVSAAGGLVANAGFGNRMLSVQARDHLRGGAFVLGIKDKQPKADLSEETDWLDAYNAIKSASYAGAALNAGKRLAGLPLDVATDGLKAVRSLVSATGLAQNGLALAGGFAGVGKLQEMATKNITDPATKAAVSQLTNMAGSAGVFAAWTTAAVATDPAVKKAESFLQDTVKSAASSSTSYVADQTVKLAKAGIDASGEAITATGASLRDTLRRRNAREPDIEEGGIAAGSPSAVPFQQGRA*
>Pja_M301072_hopBC1
VFRINTGSSSYNVQSSASSEGSEGVKSYGLHDNLNVRANTTKVTDYVGTKAANQIPCLLSNATFQGDVISVANSMAVLAAMGQGHGNVIVADLDKAHLAGVQSVLAIAQSSGSQEAWLREVKRQHKSGYADHLELLIQRNQEHLSFDSLKQRLHRGGVSLVRADMARDSATELAGLAPHGVSGMYVSNIEMYLGGFFDKANTSINERQQALNTFKNNIVSLMGAEAFLIRGESVGMQVHNKNAAINDWIPQVR
>Cit7_hopAH2
MNIRSARLYDSLMAANEKPVMADRTVQPASAGATDTTSNAQAKLDTYTPSDRHSAEAAETSPVYTRALFKRNAQALASEASPSDTALLTSQKTRVSQDDTKAVLNDVATVKDNTAPAEPDNKVKDKDKISASEPVKTAEPVLRGGANVNPDDIATPAAATKMIQDLKAIGGGTLRFQMTHDQIQDSRQLDKLRALLNEGGKQGVKVQFTFRDNANQGSGNVLTGDKLKQASADISTIVKRFGSRTGFLLDTLHQGGKSASQEWADMQTTLIKSARDAGYKGSIVVEDSNWGGGLTAGPQSGLVKFAVQLKAANGDDNPALIGSFHVYARESEASSRLANQIKAMKEAGYKFQIGEVGNANLTAAKTFQQKDAATNALRDNMSALKAAGADILPGKEQFQGGKLRHRAGFSTADQY*
>Cit7_hopAE1
MMPSQITRSSHSSLPEVAPASGDATGVSEQTPQQARTVAFFASGELAVAFGRTSAAPAQDSVRLLSALQRELDKQHPSWHTVAQLCQSLAEVGTTEQGWHQLASEDQVPALRELLDRCTHRLADMPASHASHDSLSLACEGLRTARLHQSVARLTARPSALARAVPDLLTLTHLDPETLGAEPPVVSSYTLFSHFVRTAKQRTADLNDSLQRQPDAVVSLLRSHADTLNDLEMLPGALQALTENCQDAPACNELRELAEVAGGLLQLLREHDLLPRLEEISIEPGEAPAPGHEPAEPRLTTRQALLKAGGNLVRKFDAYGALAPMDDKALLALMRTPAPHLSPDQMHAFLNKHVLHLTQEQRDIVSNTPLPFAPEEDIEARCGMGFDEKLRLALTNGSLVLSEEQLARLGDLPSAATTTSDVVKTLLEKPSSALSEAERDMLGAIVHANAQGQLDAWRAHNEQLPAVLSRSGLPSDVKDELLSLNKSMNAELGTLKNGASLKSRVLASPAMLLALAPLPLAVAFVSKDNSYSSSLVAHFTKNAVFMAGLMMNELTNARTNVDHGLNRYFVTVLANAIVAQPTFARNEHLLEQVGFGIATAVASGAATLGVFNRESIVAAFKLAKSKLSRQDTGNARIPEEDHLAVVKHFDVSEHFAQQMKVATELYKQDKSITDIMNSSLTYLGTQSSEFQARFEVADALRAGLQLAEGERKADPDFYTKLGLVALTASIGAALVMLMKSMVGKADYAADGVWCVSEMLKLAMNPEVDMQKAVQVFKEIVGLNLVMTGFLGVNKVWNFLDKGIKGYASGAAVLTAANLTLPGMVGEVAGAAAGKGLSYLTDKGKAAHQAGRAAASWAGDYVSTSRLGSAVGTLQTAIPGRIAGGQVVAGLYDRFRYLTWSHPAPAPQAAGEP*
>Cit7_hopAG1
MFIACCKTNVQEGLMINPVKHNFSHLGFSNAQSTSALGPVSNKVPNFVSRGRGKGVPVEQFNTVEECRLAGRQDSVLDSIDGKEFMQLLQKYTASETTEEEFADLRAAIPRYSIELAESDHPKVLYRGISLDDETASLLLSTSKGYRSREIAHGLIHGLRVVKGVYTATGVASASTVSAVSQGFALVNANRKKETPVLFVLKAMPAVPALNHSGAKGVTLSESRLPLSVASKSEHEVILDITNRYEITQARRSGEFIVVDMTVLGRSKRGGEFALVETDKWKQLSGAKGSNPGGLFQAPNGVKWYVKTNPSANRLRNEVLASRLYRAAGIDVPDIELASRKGKPALISKLIVGNPKDLDTLAKNSQLKCGFAVDAWLANWDVIGLTGDNVIFNHRNKPVRIDLGGALVFRAQGEHKGNQFGTTPMELVTMLSREDNSSSRVFRNIERNDIREGIAAIEKIPDARIAALCAEHGPGNHSERIELGKRLISRKKWLVDMKQTLPYIHRQKNERGNVVTVKNPTSPSALDTWRDRYATAVFVPHSAVRGSMNNLPFRSFTPPNTMDGWRRFTTRAVNFTEPEFKRSQHLAPASGAIIFEPDGRVWITEPTNHPFGATHAFPKGKQEAGLNLRTNALKEVYEETGLLVKFHGFIGDYDRTTSRTRYYLAKRIDGTPSDMGFESQSVKLANITEAKRLLPNAVDIAILRDAERAYLKGPF*
>Cit7_hopAH1
MSMNTSVSNNSPGWSPVSSGNQAPSPDYSGKSSSNAVHFLPPESTRHAPNTVSWGNGAPTTATAGNGRAGGGDQSDLIEALTTLIQALLKRLLGDSSASNSSANNPSENPSPASSGPGRASASTGSAASSTPDSGLSEQSNQAQPFNNTGLGSHGGANTVPDRIASPEAAQKMVEDVKNAGGETLRIQMTHDQINDPAQMAKLKAMVDAGDKQGVRIQFTFRDNANGGGGNVLSGDKLRQAADDVKNVVSALGNHPSFVLDTFNEGGKSATQDWADMQSTLIKSARDAGYKGDIVVEDSNWGGGLTAGGESGLVKYADQLKAANGNNNPGLIGSIHEYASGADASSRLSSEIKALTSAGFKPQIGEVGNANWTGGGNFEQRDGANQAVKDNMGALKAAGADVLPWMDQFENGKIKHDVGFSKGDQFS*
>Cit7_hopAI1
MPINRPAFNLKLNTAIAQPTVKKDAGAELRRLNQSEVRANTQTRFAVNHRAPTYDVAQSALGENHGGWTAANHFKMTGSEVFIHMDRLEPNCKGEFAGDKIHLSVAPEDVPNAFNAIGKILQASDSPVDSWKVTDMKCLQAEMPAAKQRVALGAQFTIYAKPDRADNTYSPEYMGKMRGMISSIEQELSSAGVRQSSHRPDSDVSPGHWSYASYRNEHKSNRSGTSNQHRNLEAEPFFQLVSFSDGASGSSRSSAGHQALLTPSWAR*
>Cit7_hopAX1
MRPAMNPIRNSPSFIPPAHSPATQAPSPGTALHAAVVSRDSKAVAQLRNEGARANKLDAQGHSPLDVLDTMRDIDERSRSSLRMALLQSLNPTAPLGYTKPEALHGTPWGLEILQSGALRGGVNDAKGGTQSLEGKVFFSDRTRESASAETTRADLRSKPRVYAKGEGMHPSNAYSRAQQHRMAQVILHALDNGRSLSTNELAPSIEVSSPETLHIEGAAWLQRLLHGGYINKLGGLPFINAPLGEHLDSLRLPGSIELRVDGQVKKLQGEELNRFYHQAASELQRSLENGKAPYLGLLNKGAIVPLVFGFEKINNLSTHEIKLRSKTTQHSYQDTEHPLAGSPENGGKLKEVEVRSLGDFATLCLGCAVKGFELPADIVVRVKGQKSEKAQYLDAQKIQAFRQNLAAQVAEQTRGKPLGALPLHQLQEINSRLRAGDLSDWTNV*
>Cit7_hopAZ1
LKLKPEQIQEKTAKLMEKGYFTVPIAEPTRRFLHEQSSLSNPAWRQETVGKVIDLKATDYERSTTAVAKDIATTLTGKQQQLRPHEFQLRRAKNQGADQWHQDKGPKKVICIATIEGRGTEYVKRAESEGIFEAGHFGKMTPLDARAVEQRTREAKQDRFYFFAGKGICEDSIPKLVHRSPHQSGRSIFLARWQ*
>Cit7_avrE1
VQAPTVNRNTGNVISPEATARADNPSNLRQQTEQPTQRSSHSLGSMGKRLLKSVGKVFQKSRAPRQSAARSPSTQTPSSSAPRSSREAGRNTGRGNHLQDNPAPRSDQPPKSILRTSANRANASGTTTHEIEEGSTRTGTAPRNNRRVTFNLPQDQLTHSASQQLSAEPMTDEEAVARAMRERRNPGSRLQGSDGTRQSMQPVDTNTASSSGTKADDPEEPLAPRNPGLEPGTSGRSALKSEQRVRNAQPQATVRLSADGKPDFSSFKTPGMAALLDDILAKPGQTYLAQQSEQGAQGHQLLQANGHLLHLAQDDSSLAVIRSSEPTLPVAGGKPPPVNMQREENHIHLDTLDGRRSQELPGKAHIAHLTEVHQTTSGDRLRVHEDRLYQFEPLAARWKPVDDIEDIAFNRLITGGNGSVYAKSDDVVVDLSSPFMPHAEFNDLKSFSVAPDDTAALLSGSDVQTVLLTDMSPVIGGLTPKKTKALELDGGQAQAAEVALSNDRLFIADTQGRLYSTDRSAFESNDPMLRLMPERAGYRLDDQPMGGHNSVSGFISGDDGRVHALIRNRQGEVHSHALDEQGTKLESGWNLTNALVLDNTRGLTVMPAPTGADRLHLDRAGLVGLSAGRIQRWDATPQCWKDAGIKEVDRLQRGADSNAYVLKGGKLLRLDVAPKHPNVAFDHNTALAQIARSTKVAMGKEIAGLENRVVTAFAMVSDKRFVVLDDQNRLTAHSKDHKPIDLDTSVIEGDIKELALDEKHNLYTLSSTGKLYCMPREAWQATRFGGQLAAKWTPLAAPDGQPVKALYSNDDNRLSVQVEDGAGQGLMQLKEGQWQAFEQRPVEKNGLNDVYNRITRAHKTWRIPGTGLTAKLDINAFGRSGMEKSNRPAASEAIRANVYKHTLEPPRWMKNVGNNIQHRYHGREGLKELYKKELIAFKQLELIHEAGGAPPTPGNDLKARIARLQLGPEGAELAKELEVFRDELEKHARTALENIGKDYGKLKNLRQNDGVLNQHSELAKSSKRTQLGKKLAELGSMLNFKSSGHDFVNELDNALTRVAPSAENPTAATLKRLKDNGVKLSHTKTDIGLGQRRDANEDHGLSKARLALDLVTLKDLGALIGKVELLARSSDLPRLQAELTSLRDVTYSENPVKQVTDMGFTDNAALEGAYDAVKAFSNALKKSDHAVSVNMRAATGSQDQSELADTLKAMLKNLEHGDDEIGVQRSYGLNLTSPFAVLADKSTGPWPTAGATGNRNYLFSAERCEGGVTLYLMREAAGNISGGVGGGKDYWPGFFDENHPARSVDIGNNRKMTPNFRLGGDVTATAAASQRAGVIFNVADDEIDGFVDDLFEGKLNPLQLLNKVKDHETYEARRFNFDITTGFSADMRVGFGLSEADSAPLSAVARLGVAANVTVNLLSYTDYSLTQKNDKTELREGGKNRPRFFNSLIFGGQARGQIGGTHTNATATPASAAGPTPATQSAANNLGVAANVTIDDKTVKRVKFRFNVATPMSTESLDKLSKSLAAAFKDKATTARLAALQDPLNALYADMDTEQATQARLDELKALFADRPSQNDTQYKALRDLKRAAVQHEASISNHSVLDNARFETSKTNLSGLSKESILTRIMGSIREASAPGNAARVAEYMRQDPTLSAMVKQLENSQGTLARVRLEPKDSLIDEIDEGSRRGTLTQTELSGLLENRNNMRIKRLVVFHAPPQTENFTSPTPLISYNSGASLSVNKTLRRINFIYGEDQDKPIGYTFDGELSRPSASLKEAAGELKLSGFEVKS*
>Cit7_hopA3
VNPIHARFSSVEALRHSNVDIQAIKSEGQLEVNGKRYEIRAAADGSIAVLRPDQQSKADKFFKGAAHLIGGQSQRAQIAQVLNEKAAAVPRLDRMLGRRFDLEKGGSSAVGAAIKAADSRLTSKQTFASFQQWAEKAEALGRDTEIGIYMIYKRDTPDTTPMNAAEQEHYLETLQALDNKKNLIIRPQIHDDREEEELDLGRYIAEDRNARTGFFRMVPKDQRAPETNSGRLTIGVEPKYGAQLALAMATLMDKHKSVTQGKVVGPAKYGQQTDSAILYINGDLAKAVKLGEKLKKLSGIPPEGFVEHTPLSMQSTGLGLSYAESVEGQPSSHGQARTHVIMDALKGQGPMENRLKMALAERGYDPENPALRARN*
>Cit7_hopAA1
MNINRTGSPHPSIELERFYSASESSASSSVRELSPAEQTMLDSITDYLKDHVFAAHKLPLSESAVDQDAVHAHNEQIDNIIDTRARRLLDEGETPASIGETFAKAEKFDRMATTASTALRATPFAAASVLQYMQPAINKGDWLPTPLKPLTPFVSGALSGVMDQVGTTVMNRATGDLHYLSTSPEKLHDAMAASVKRHSPGVMRQAVDLGIAVQTYSARNAVRTVLAPALASRPAVQGAVDISVSAAGGLAANAGFGNRMLSVQARDHLRGGAFVLGIKDKQPKADLSEETDWLEAYNAIKSASYAGAALNAGKRMAGLPLDVATDGLKAVRSLVSATGLAQNGLALAGGFAGVGKLQEMATKNITDPATKAAVSQLTNMAGSAGVFAAWTTAAVATDPAVKKAESFLQDTVKSAASSSTSYVADQTVKLARAGIDASSEAIAATGASLRDTLRRRNVREPDIEEGGIAAGSPSAVPFQPGRS*
>Cit7_hopM1
MIGTRVGGSGSTEIVQANQPQPAAAVAQAHPHAVSPGSNPPLTASQSAAQAPESSAAGAARLPVAPRHLPILQKFRAEQPTVQGTSTPTISSNAALLIGSLLQSEKLPFEVMAARLAPERYELKQFHGSDLQQTLGRFAEPGHAPGKAETEQLIKGFAQSLADQLEHFQLMHDATADGFGPGGLRDRNTLAVSQAALGEYAGRASKSIEAGLNHSLAVLDERIAALDSQLEGANEGSRPGLLMDRQALETARAMLSDLHADFCKSPEAKRLNAVAAHTQMDALIDKLNVDRNSVGGWKGVGPIVAAAVPQFMVSMLHLGYIRTATGDAMKDAVPGKSADASMKRALAVGLTAGVAHEGITNLLKPVVQAGFQKTGLNERLNMVPLKGIDTDSVIPDPFELKNDNGALVRKTPEEAAEDKAFVESERAVLNQKKVQVSSTHPLGEMIPYGAFGGGQAVRQMLNDFNLLNGQTLSARAVTSGIAGAISATTQTIAQLNSTYVDPRGRKIPVFTPDRANADLGKDLAKGLDLREPAVRTAFYSKAVSGVQSAALNGALPPVAVQPEGTSGTLSAGNILRNMALAATGSVSYLSTLYANQSVTAEAKALKEAGMGGAVPMLPRTESAWNTIRHPDRASLPHTFQPDTLGGVPRAVENAYHMARGALQLPTQVVVDTVRVVEDGVASGVSSLRDALKPAETSSPAVDDAAAVELTAMEEGRRR*
>Pmo_M301020_hopAF1
MGLCISRPSSSNYRENLETSASSPNTRPTFGHQPASTSYRASDEVNERPAKFSHFQLARRGGNYTLKMVSLDAYQAERRHSGNAIKDRSESTFPWVRVYHSKTGLDYSFQIDRTTTVKVAGFNGLTPNDEGTRHLYSAGTSQINMPVVTDNMTACIAVACAAENVDADTGERMRGAQVRVFHLLPFCHEDLVPEEVLASIRDYLQNARAQGLTMRVAMHGGDREGDFSVSTADALKQLFADEGIPLEFDETCANRTSDTLLGAVILDDNSTHFIKHLVTG*
>Pmo_M301020_hopAW1
MRVRVSNTLQPAVEHTTQATIGGCSSSTASRIKEIPFKQADELARVGDQRAACVVLTAAWLDRVRHHSQPAEARIDHMRHRATLEQVAERQQTYRNHEINNPRTPYEILFSPTFRDYSLRLSNARILDIMSDEEQAMGSMANTLRDPNSSHVLVIVRMNGDNHAIATHCTGNKLHVFDPNHGEYSFKADTGTVEESMRDIIQAYSSRFPVPEIHILPVRS*
>Pmo_M301020_hopG1-2
MQIRNSHLYSASRLVQNTFNASSTKEAANTIAKNNESAALSATQTARTHEGDSKGKSSNGSRSHLRSMRYAAYLAGSAYLYDKTVNDFFLSTTSLNDGKQGFTSDARLQKAEKKAEANYHAYHNRANFGGVAPTRSSLLPKLCGENLFVTMLDFRAATKVHMKNLIDTKEAHDSIANNISCIMGERVKPELLKKHGIVQTPPDFDITKGASYDCKNKYSLSGVPNQETGSYGYASRSVSNPFIEKGENHHARAINSERALTPRNCVDALQPLLQKSEGLSPEAQFRAGQALLILRPLYCSSENWGDAHKVLMPFLEKKGLVSSQENQKLGATRPFTQTDMEKGIARRNTSLAGPTLNKLNIFLQKSIYKKDEKAISDLTAKKLGEMKYIPIAHFKMNEDVSSFEDSSGLADSFTGYNVSAYINHARLLSGEDRLSKKDVIAIVGCLNAIYDNASSERHTLREIAHGCFVGAGYTVEDAEDFYNDACKAAATEFYGGRAINVQSQLYSSSVDKPDS*
>Pmo_M301020_avrB4
MGCISSKPQVMSPSSHYSSPDAEPATARTSHRRSARYGELSGPPAQTGLTYYQQSLIGVARWPDPQYNQDHLPHQMEYGRSFFDASRHAGAGIASGQVQAFSQLWALAQRWRSEAAGGDYETFGEESERYPTYNHNPTTPLANQYAYILDRYRNREDGEFSEDVEGVPTHEFPLRDEINGKPITLSTVVVSADPDANRYDSRYSAIRHLEAGEPFYIRHTFSADVPEVLAHVEELYNQALDASVSDSQALSILGEIHWWVANAMPDHRGSAAKTEFSVRAIAMARGMELPPMRHGIVADLEAMTTSREAFVRHYNNFFDR*
>Pmo_M301020_hopE1
MNRVSGSSSATWQAVNNLVEQVSERTTLSTTGYQTAMGRLNKPEKSDADALMTVRRAQQYTDSAKRTYISETLMNLADLQQRKIYRTNSGNLRGAIEMTPTQLTDCIRKCREEGFSNCDIQALEIGLHLRHKLGISDFTIYSNRKLSHNYVVIHPTNEFPKGAIVDSWTGQGVVELDFKTRLKFKHREENYSVDANMHEWIERYGQAHVID*
>Pmo_M301020_hopAZ1
MTFSISGGAGPSTYYTQPQPFDELKLEPEKIQQKTAKLKEEGYFSVRMSEHTKSYLLEQSRLSNPAWRNETVGKVVDLRATEHERSVTTVAKDIAASLTGRKQQLRPYEFQLRRADNPRSEQWHQDRAPLKVICISAIEGRGTEFVTSPESKAVFTNGEYAEMNPLSVEVVAQKTKEAKRDRFYFFAGKGITEESVPKLVHRSPSETGRSIFMARWK*
>Pmo_M301020_hopG1-1
MQIKNSHLSSASRMVQNTFNASPKIEATNTIAKNNEPAALSATQTAKTHEGDSKGQSSNNSKLPFRAMRYAAYLAGSAYLYDKTANNFFLSTTSLHDGKCGFTSDARLNDAQDKARKRYQSSTLENNNSLLSPLRLCGENQFLTMIDYRAATKEYLSDLVDTEQAHSSILKNIMCLKGELTNEEAIKKLNPEKTPKDFDLTNSEAYISKNKYSLTGVRNEETGSTGYTSRSITKPFVEKGLKHFIEDTHGEKALTPKQCMENLDNLLRKNITLNSDSQFAAGQALLVFRQVYAGEDTWGDAERIILKSHYNRGTVLQDEADKIELSRPLSKQDLAKSVFKRNTSIAGPVLYHAYIYIQEKIFKLPPDKIEDLKHKSMADLKNLPLTHVKLIDSGVGFEDASGLGDSFTALNATSCVNHARIMSGEAPLSKDDVVILIGCLNAVYDNSSGIRHSLREIARGCFVGAGFTVQDGDDFYKQICKNASKQFYNG*
>Pmo_M301020_hopAE1
MMPSQITRSSHSSLPEVAPASGDATGVSEQTPQQARTVAFFASGELAVAFGRTSAAPAQDAVRLLSALQRELDKQHPSWHTVAQLCQSLAEVGTTEQGWHQLASEDQVPALRELLDRCTHRLADMPAAHASHDSLSQACEGLRTARLHQSVAHLAARPSALARAIPDLLTLTHLDPETLGAEPPVVSSYTLFSHFVRTAKQRTADLNDSLQRQPDAVVSLLRSHADTLNDLEMLPGALQALTENCQDAPACNELRELAEVAGALLQLLREHDLLPRLEEISIEPGEAPAPSHEPAEPMLTTRQALLKAGGNLVRKFDAYGALAPMDDKALLALMRTPAPHLSPDQMHAFLNKHVLHLTQEQRDIVSNTPLPFAPEEDIEARCGMGFDEKLRLALANGSLVLSEEQLARLGDLPSAATTTSDVVQTLLEKPSSALSEAERDMLGAIVQANAQGQLDAWRAHNEQLPAVLSRSGLPSDVKDELLSLNKSMNAELGTLKNGASLKSRVLASPAMLLALAPLPLAVAFVSKDNSYSSSLVAHFTKNAVFMAGLMMNELTNARTNVDHGLNRYFVTVLANAIVAQPTFARNEHLLEQVGFGIATAVASGAATLGVFNRESIVAAFKLAKSKLSRQDTGNARIPQEDHLAVVKHFDVSEHFAQQMKVATELYKQDKSITDIMNSSLTYLGTKSSEFQARFEVADALRTGLQLAEGERKADPDFYTKLGLVALTASIGAALVMLMKSMVGKADYAADGVWCVSEMLKLAMNPEVDMQKAVQVFKEIVGLNLVMTGFLGVNKVWNFLDKGIKGYASGAAVLTAANLTLPGMVGEVAGAAAGKGLSYLTDKGKAAHQAGRAVASWAGDYVSTSRLGSAVGTLQTAIPGRIAGGQVVGGLYDRFRYLTWSHPAPAPKAAGGEP*
>Pmo_M301020_hopI1
MINLTSIASSLARVALSDSTRPTIDRAMNVVSHIAGKVALQVNSSLLEQKGRLNERQQKGLAVILDALRGKEPVTNVETHEGGGRFNLARAAFDVASVVWERDKSMHNVMSFLGVSDSQGKMLFSLGKKLTDAMAKLEPAQGKDNCEAHHAFFSSNLKLNKLMNDIADQLINEIRQSNTDRVRRPTPGPSWRPESAQQQAHPQTPPRTRPQANSTPPPPKAKPNAGAERPSTQRPHDTPAADASSKVGDCGPAKPPVKLLYEHLGLSDMTADLSAVKMAYKKASLKNHPDKNVGNEAEATERFKVISNAFKILSDPELRKKYDNGLINEKGDEVQV*
>Pmo_M301020_avrpto
MGNICVGGSSMAHQVNSPDRASNNSNDDNNVSSGQLLDVRHALADAAGLTREQHAFISNDAPASLRSRYNALYTRTQNTFHMADMQHRYMTGESRVNPGMRPHENVSQMRSAISDWDDMREALQHAMDIHADMPESPERYAATINPSGSIRMSTLSPYRNW*
>Pmo_M301020_hopAB1
MPGINGAGPSNFFWQWRTDGEPVTEREHDSSRSASSANSPELPPPASPAESGRQRLLRSSALSRQTREWLEATPARVQGATPPAEARQSPEAQQAERIVQELVMGGADLNNVRTMLRNVMDNNAVAFSRVERDILLQHFPNMPMTGISNDSVLANELRQRLRQTVRQQRALVAIQSSTPARPADSSSGSSQRSLIGRSTMLMTPGRSSSSSAAASRTSVDRHPQGLDLESARLASAARHNHSANQTNEALRRLTQEGVDMERLRTSLGRYIMSLEPLPPDLRRALESVGINPFIPEELSLVDHPVLNFSAALNRMLASRQTTTNSPELPPLASSAESGRRRLLRSPPLLSGQREWIEQNMRQEAEPQSSRLNRAVRLAVMPPQKENEDNVAYAIRLRRLNPGADVSRVVASFITDPAARQQVVDDIRAALDIAPQFSQLRAISKADAESEELGFRDAADHPDNATSCLFGEELSLSNPDQQVIGLAVNPTDKPQPYSQEVNKALTFMDMKKLAQYLADKPEHPLNRQRLDAKNIAKYAFKIVP*
>Pmo_M301020_hopD1
MNPLQSIQHNITTPPISGGQPLDAVGPQAQQSHPERISPSQLSQSAHQALERLSANAEHQRLASLVRNALQDGTFQFQSSNDTQVTYKASICLPADTDTVRTDHLINNELTVKARLNYQSEYDIVSAHLHGSSKAISFDVPSPLPAHGSASSVLSERTHLGMSRVLSQDAVDSSSLETPLLSSPDHSRPPSQPKPVHIGSVRRDSGSLVSDNPVVQALLSFAQANQAFPPQAASIAGVQLEMRPRRDIEKALEEFKGAFTVEKAQLMSGTNSSERVDEDVNADIHIPLLLKAIERGAAAFGPNASIDRNSAKAFLASCAPKITSNDDFLSEFINQKLKGDDDLQVRLGAQELLHVATKKEFQLGGLAGSIGVSSILGSAWELGASELLKNAIFGKNFSPSQYALQLAGIDSVPPLIIESMDTMCVLAIIKGMKGEEWSMSDLLPKALKAGAISSVVSFPNNVLQYAGFKSRVGDLAANSVTTEAAIFGAASGIPPEVKESEELMRAGLFQSMKDGVMAHPGEGVDTKKTIERMTRHALDIAPGESTAVKSMGLASIVGMIPLIASNKATGLLSEQVLRIFRSAVFNPIEAIALNALALGGRVNVPGLFDSDNAKHARVVQTILARASQHMEAGDRDISAEELHQMLAPRSEFLRHVGSAIVNGMNASFEAIPALVRKLGYGEAPLAERIPYQDLAVPDTSRQPAP*
>Pmo_M301020_hopAO1
MYPLKSIQNSITTPLMSGIKPLEAEGSQSQHSHPDRILPSLLSQSAQLALDRLSAQPNADYQRVASLVRNALQDGKFQLQSSNDTQVIYKTSVSSPAIAATIGAAHLIDNELTVQARLNDQFEYDIVSAHLRGPSQDISIDVFSPPPANDLASSGLSERTHLGMNRALLRYAVPPRETEDQCVMVIDKVPPPKHGQMSFFRATNDLSKLPSGMETDGLSDLKLAGCERISSVEQVKNIRAALGGGPLTVLDLREESHAIVNGLPVTLRGPMDWANAGLSQVDGAARESAMITELKRAKSVTLVDANYVKGKKSNPQTTELKDLNVQSEREVVTAAGATYRRVAITDHNRPSPEATDELVNIMRHCLQANESVVVHCNGGRGRTTTAMTMVDMLKNARNHSAETLIRRMAKLSYDYNMTDLGSISALKRPFLEDRLKFLHAFHDYARNNPSGLPLNWTQWRAKIASE*
>Pmo_M301020_hopAY1
MVGINRAGSSGAYFGGYTESERASARDSISARPSNSPQVPPPSTDSAGREMLLLRSAELSRRTRERLEQSFPTAEEDKQQADSIVQRGRTRVRSGAGLHRLEILTHQSVERGCSSSKALSSSDDDVSSAESSEADIDAVFNYRIAALNNANASQSCMGLAIQWLRLRDEGEASYRMEALDLDHASDIQNQYENAAGSVSGSREQREAGRISARKTLLRSQDLQPVGEPSVFHADRQSTALQKIARDGSAHLISLCFENNGKRVRHAITASSSEGSVNLFDPNYGEFSTTLPELPSMFQNLMTRYGSRLNGHLQLESMVIQRVE*
>Pmo_M301020_hopAV1
MSRQRLGKSMIKANSWSSNLNAYRILQEPQSLTEEPPPIQTICPVQPESMAPPEHHNHRHLVTQEENRGRHLVGNPMRRTRSDVGAHGLTPHQPLLTRSKSDHGLERVATPLAFEVQSLGSEQTASSAEVMTAAGRRHSLLTDYQAAIARPLDLDRVLAAVKLRAAAEIYCKKNNLARLSPRPPRTSAGNQRLDALVNRPVDELIAEVQAAPRKFSRTQLTDVAQRHLLAALNIDIDQYKKGVHKAGLYEGLHSVAGRLVSVAAAAVSAGVSEVPGVSKTVTKTVKILSHQLPSSVVNPALTGGLRSVTDVMESFKRVGGLPVLSPQIDKSPDMGKIVKAAREMRGQLDEAVGHFARAHKSDPQALPRLVDAFLALHGVADRQYRRRIGLNRTQTYGKGWGMAVNGVAAIGTVVSTTVPVVGQVAGPAILASTIPLQWGAGYLDERRNKHRYNLRANTKWGDFLKDNAANIHFKDLTVGHISESKLRQSFLTQPEVQIAAIREVYEDTIGELMRRRLEMQKDIDVQREAGRPMRALALKQLRELDAEIDVTKMHADQFESFNMDRWSAIPEDSVIGRCLDDLDNLQKANRRARLRKPGEGAQIVQRYVQAFQGGVSTGTTLPVVDAVASIDSFHVHDSQGHDHGLQPAPLAVAAGTGAAGGAVFTGATGEVRMSKADNKKIMTQLRVDPEVYTADAEHWRFRAGNRDVDLRTSAGYKQHAHTRWDELALVAQALKHGLTSGPVGLKNLAVAKVELRQARASLQSALDALAASGLPHRTPDSARAPTISSMKDQLYDYSEVRRHLGV*
>Pmo_M301020_hopAS1
MTLRINTRSATPVVPLETGSSSQPAVPSVTARPTEPPPVANPAAPKSAPGVQQAHGLKTRIAGKLSERQTNFSLGIPGTGRTLNRPLRSGIPEEGEHLSSEEKHDPLLKEAHELQRMVDSALTHLKAAPTSLWERPAPSTARGITTKIFPWLKPAPLREVASNGSNAKTKADNSQQSPETIAAAVKELSTRLDHQSKVLATATLALVAAREHLESLEQATPPTSTERLDHARARVQQADSTTRLASQQLRELIQGTEVLQLGALSEGQDQVKQKAEFSQQWLGELRTRMQALDVRFADRHAAIEIELQIKVAETRELISLDHDMTAAEHTAAHANTQLSALRAQRQETPEGSDEADRLDTAIGQTLATRSQAMQTHQQLAKRLVRVDADVARLNDELGEIHQRIAIVNDERFALKTLDQKLPASDQVTTPAEGEVQERIDKTALKNVREQYLASQISQAHAFAATGADEIQAALQRIGDRLQGTPPPTSLPAFAVIEVITSALADVTGNDATRANRVLDVLSQHPLEHWPRVAEEMSKSVRTRSATNNSIQQDTLNLCRKLATVPRGMEMLQVLSSDGTAPIVTERAKPLRVFWNADEAQQKEPDGKVKAWLQTAKQGARSKLDGDEKSFDDVDHAAFNAVRNGYFSNAPGTPYAQHDQRLKKATMEWVMRAVAANTPEQATATAPAKSSLPRRLVPTLNKTPFAKSTLDRAYSVGESMGLQSPRKQVDQVISARISMLEETLKNAKGAPGLQLEISAAHALLDHLKSLEKKGTHLSQVTLKNRDGKSMQSLLKARVQQQRLSQIWDKPDANGKRAVNVLHKAQHIELPLLYSELANSKLSVYEAINRVDEHLREILPPALQPAQSVEEVLDQDLNAAIKLLKTRHLSEKSDIVTFFKPFILESRLRDRLRLGGGGTLGVGLPSLPYSLISPIVSPILSAEKSRSDEAFAQLFMPILGIEMSFGKARTEAAEVTIGVAAGSAVAEGVGIQAALTGRFTAQETQTSSTLMRFFRTRHKDDEMRGNMLTALDSMVRWDIIDPQKGQRYAGPLEAILARNPEVSVSQIDATSSTRNVAARMALRVPAVRFKDGASDASQTLTPEPSVYVEADRIKETRTETGGFISVVGAKGDTAQQRAGVTANLNFAPIASSATSVEKGANHGVQGQGLGLQLGMSRDLAWALEKNEISPFLIGDKQDADLDRHYSTPRDMQAEINANRDLWLMRCIETLEPDETGNKNTPDNRLRAAIHLDAFEATIKRLGKDSKYCQYNVNYSMKGRAGAEIDGYRGIQAVALQRGDVQAAEKAQQAIDDILLTKETWRPLVLIVRERARDSTVVGWRNLLRWQKLSNIDGQRTAAQFPPP*
>Pmo_M301020_hopBB1
VLFVGNICGTSGSHYVYSPPVSPRHVSGSSTPVHSVGGQGLTSVYQLSAEARDDFLDRFDPMRNLGLNSETPLYRTTDTSWRNVIAQVRNPDEDPRIDYLLTMAEEIYKASSTFRKRMNAVAGEGGVTIRIVPDSEIGHSFGHAATRPATRSIALTETTASNVQGSHYQSLNILLVELSNLSRANEITENRSSFQQGRIGQRRAAHNAERAEYGTIEDMVKYFTEARPVIESLGYGNPYAAHDYGGGIVPAYRSFEDYYATALSSGHTDVHLNNYSRSDE*
>Pmo_M301020_hopM1
MNTPRIGGSGGIELSRINQQPDAIPAQTAHPNAVTPGMNPPLTPNQAGPHAAESSATGAARLNVAARHTQLLQAFKAEQATAPVSGAPMISSRAALLIGSLLQAEKLPFEVMAERLSPERYQLKQFHGSDLQQLLDKFTQPGQVPDKAEAGQLIKGFAQSVADQLEHFQLMHDATPTKTGPHANEDRATLAVSQTALGEYAGRASKAIGEGLSKGIVSLDDHIAAVDVSLQGAEEGDKEALHANRQALVDAKTTLVGLHADFVKSPEAKRLASVAAHTQLDTVVSDLVTARNSVGGWKGAGPIVAAAVPQFLSSMTHLGYVRLSTSDKLREEVPETSSDASMLKAAITGMVAGIAHETVNSVVKPVFQAALQKTGLNERLNMVPLKAIDTNSVIPDPFELKSEHGELIRKTPEEIAQDKAFVKGERAVLNQKKVQGSSTHPVGEMIAYSAFGGSQAVRQMLNDLHQINGQTLSARALACGFGGAVSASSQTLLQLKSTYVDPAGRKIPVFTPDRAEAELKKDLAKGMDLREASVRTTFYSKAISGIQSSALTSALPPVTAQPQGARGTLSSGNILRNMALAATGSISYLSTLYANQSVTAEAKALKDAGMGGATPMLDRTETALNNIRHPNRASLPHTFQPSTLSGIPRAMESAYHMGRGALQLPTQMAVDTVRVLADGALNGVSSARAALTPAKPPEASGSVDELRNTAPTPPSSPIVQRPAPSVPLDDEQLQALEEGLLAPR*
>Pmo_M301020_hopR1
MVKVTSSGFTANPLPHHADSVSPANSPPQLPEPLPLVDESPSSHKGGMRNRAHASLNSQVLGLQAVPSQRGRHVRIRSHTDGVSVINDWLAKRPSVQSETSLDNNGKLVRYTAMHHEPLAPRNEAFFTSVPGMLMAVLTVHPDIEYGISGEITADAVAARLAEPPIGLLTGVWQSSHDRAYIERGGVVHTANMKERWTSLTLPGAAPREPLRMIGLQADGDVYLHNGRQLWRATDTSAESVPTERLPEGAAVRIGAGREVQWLHEGAVHSNGISRPVELLRPEASGLGVEQSPARPVDLLPLPRGNAALILDDKGRIYQADLKGTGPVEAHRLKLPGDFAQGKGWAVTTMGLSRDNTVHLMLQDQNGRRMSLQRAQNEVLFRPAYLLDRPLLLLYTEGLHVPSETAVQSHVQLDGHAQVGHIDGVLHYQPAPDQPWERLRQTGGEQLTGVTALYSSALGFIDRKPVFALLGDARQVVELKLEGRTSWLPTDAELPRHPAGGPLAVIPDTVELRSRLIAQFDEPVQALAVHSNRQSVALMESGLLIAADADGKARRLPLMQRPIALAIGLNDQLLVLHHPHNQRPQLKRLSAKDDWEPVPIILPGIDHPSNLRATRTGQIQLQLGDNWHTLLPAMTSHDNRPLPARVKPEPEADELPSENFLAGTNARVNQQQASRISTPHHDASAVTTLMGTAANNPLTMTSSVQAVVDTTRAQVGALARDVLGGVTKNTMRAMAHKLGVVLPPTTQERRLASFHYEAKQAYTSGKTLFEQLPTLAQVRVASAVGPSDGEKFGLSHQQTQRLLNLREEKLEALLRDLRKIGFHEGVIMGDMGDGESAGDLTSTTSTPTFRLAELWRRQHSQVNKALSSVGLSRSEDILPNLNQSIKALAGGAALHADRMGEREAELLSVLCEVSEKMMRAGVRLPADDGSADSASSHAPHGLRTSGLMAGWVDYDALLTSTDTQALEMAERLQQDARLPGLCKLGLSSWVQLAAFDDVVTTFREQISLPGSARRTQLLKNLGLPPDAAPDEMAARMSDLLLDLFNRSTFFSTQSRGLEIRGSLGGADWKHLNAFSVGITGEALQVLGVERIGDGKDGDAGLVAFFVRHAKASVSATSGVGIDFKPGLGTGGRVLDSRPGRSMNSTWGGSANLGISGTYQHGQGAAVIIAPSTISDFVRLLFDVNHPDSTQILRTGVNGGSIGLDLFETNLNGSVGANVSVSPFSLSQKYGPQKPSADAAASGADNRRSTASGALSVGATVQAGAHWGQMELHLDHAWAEIIGLEFQGRTDFNLEFNSNLNLGGALSSALGDRPQKLINASTGNGNLQLAGIRVASSDVQLPTDSVVDDKRRGPFLSTASYKRTFDTQVAKPITANEWSQMLQRLASAFPDNIGELGALAYSTSPSERIATINQMIDRIQSSKARNVEAGGALDGNALRRQRLDAAREMSNAGNSVWQAGSEIDRASVVEMLHQLRQQEQSAVQHHARAIPGARVEFNLFGRESLETVVFHAIGHIGLGSKLNDMAELRRKTPGFDQVMRCFQSLPNINQVRYVFEMRPQARFAINDALLAREQQASARALGLPGSSASELNWRGVLDKIKNTPDLYRLAAIAVHNTDENPVTSRIGLPLLNVSATSATSHQLFEAEIQFRYGLYDGLQGIEVLEAGSRALQSPLRVLQQSGIQALGQRTQAGDVPYGPPSPRKEATMRTAGEAAALTTNDVWRQLDGKIQRMNSAHEREANAIGSFQHAYGTASAHVDRLLLRIPELPAPEIDDRNADGESVRGAFASLKRNHQALDEDVKAMRQASEMVYSISGERTRQTETSALAHVLSVEKSRRSLGHAMEILAGKGVEAGTATGLELNRVSSQVNALVVRRDELLTQLERGAQEGGSNSEEMAMELQQTTSLLQRLRADLLGERQAMDATAKRLDQANRVALEGERSFSDAVRDMTWGELDKMPQ*
>Pmo_M301020_hopV1
MRLDAAQGQRPLPPMDAPSSLRLRASGTSSGGEPQAAQENSGSAAADNNGAARARREPGIDPVRLFVKLMVGTLALSTACRLTRHPDDFAKDPGGSIWAAMSLKHRSSQNDLDQGNRTVLERYGAYIPKDSNCFKAKADVTHDIPPGVAGQWNVKTRQVKLNPNIALESHPAEVAGHEFIHCYTHPEFRGRHIDHRHWKALNEGLTTHLTEKLPTPKRLLPIPLAKDPYHGFKLATGDSWPAAAKRIEGAVGEDTLLKAFFGGDDDAISEVAKAAAQIYPRLASSRTEQELYRAGMMRGSQQLAECYAGALLASGQPLPESWSRNMLPVFSFSDMQPEQAKKAQLQAEQSQERMGIIFDAAFFSPDLKTQRQALGMLREDLLMHWENVVPDKG*
>Pmo_M301020_hopQ1
MHRPITAAYTTSRLILNQSKQISRTPSESSVQSALPQQTSMSSPVLERSKSAPTLLTAAQRTMLAQVGACNAHLTSDENMAINELRLHKPRLPKDTWFFTDPNKDPDDVVTYTLGKQLQAEGFVHITDLVATLGDAEVRSQRAEMAKGVFNKLGLHDVHVSRGRDYAMNSLQSKEHAKFLLEGHALRAGPGEIHRDSLQDMSRRLARAPHGVGIVVIAGMSDINALITTCPDMVRERVDDITIMGGVEPLKDADGFVQPDARAYNNATDMDAARSLYRKAQELGIPLRIVTKEAAYKTAVSPSFYEGIAGSGHPVGHYLRDVQKSALKGLWEGIQAGLLPGLDDSWFFRTFMPNAQIEAAQLDKNKESSFEDIWPKVTKLNLYDPLTLLASVPGAAKLLFKPKAIHTEGFGVVEQVGPDDVTHPEKAKLLMSALAKSALVQSTLAPD*
>Pmo_M301020_hopAT1
MVRINNWSSNLDAYRILQEAQSLTEELPHFDTAFPIESESIAPPEHHNHRYRIGQEEHRVRYLAANRNTCRPLSTCVRKRQR*
>Pmo_M301020_avrE1
VHSSSIHRNTGSIIQPPVPANTNAATDLQQKIEQPKQRSSHSLSSVGKRALKNVSKLFQKSKAPQQKAATPPTVKNVKPSQPTSNAKTAKDKAPVSQLSSNSLDDLDDTRQPVMRAGHSGASTSGTKAQDPDEPATIQSSRQSMMTRSNGGRFELKDEKLVRNSEPQGSIQLDAKGKPDFSTFNTPGLAPLLDSILATPRQTYLAHQSKDGVHGHQLLQANGHLLHLAQDDSSLALIRSSKEALHIEGKKPPAVKLEREDGNIHIDTASGRKTQELPGKAHIAHITGVLLRHDGERMRVHEDRLYQFDPLSARWKAPEGTEDIAFNSLATGGNGSVYAKSDDVVVDLTSPFMPHIEVKDLQSFSVAPDNRAALLSGKETQAILLTDMSPVIGDLTEKKTKALELDGGKAQAAAVGLSDNKLFIADTQGRLYSADRSAFESNDPQLKLTPDQANFQLAGLPLGGHDSVTGFINGDDGRVHALIKNRQGEIHSHALNEQYSKLESGWNLTNALVLSNNRGLSMPPPPTAADRLNLDRAGLVGLSEGRIQRWDATPECWKDAGIKDIERLQRGADSNAYVLKGGKLHALKVTPEHPNMAFDHNTALAQTARSTTVEMGKEIEGLDDRVITAFAMVSNKCFVALDDQNKLTAHSKDHKPFTLDIPGLEGDIKSLALDEKQNLHALTSTGGLYCLPKEAWQSTKLGDQMRARWTPVALPGGQPVKALFANDDNVLSAQIEDAEGQGLMRLSAGKWQAFEQRPVEENGLNDVHSRITGSNKTWRIPKTGLTLRMDINAFGRSGVEKSKKASTREFMRANVYKNTAEVPRWMKNVGNSIQHRHHGRLGLNEVYETESMLFKQLELINESGGRPPAPGKDLKARIAALESKLGPQGAALVKELETLREELENHSYTALMSIGQSYGKVKNLRQQDGILNQHGELAKPSVRTQFGKKLAELGTKLNFKSSGHDLVKELQDALTQVAPSAENPTKKLLGTLKYQGLKLSHQKADVPLGQRRDASEEHGLSKARLALDLVTLKSLGALLDEVEQLPPQADIDPLQNKLATLRDVTYGENPVKVVTDMGFTDNKALESGYEAVKTFLKSFKKADHAVSVNMRAATGSKDQAELAGKFKSMLKQLEHGDDEIRLQRSYGLNLTTPFIMLADKSIGLWPTAGTTGNRNYILNAERCEGGVTLYLISEGAGNVSGGFGAGKDYWPGFFDENHPARSVDVGNNRTLTPNFRLGVDVTATVAASQRAGVVFNVPDEDIDAFVDDLFEGKLNPLQVLKKAVDHETYEARRFNFDLTAGGTADLRAGINLTEDRDPDADPNSDSFSAVVRGGFAANITVNLMTYTDYSLTQKNDKTELREGGKNRPRFLNNATLGGQLRGQIGGTHTAPTGTPASAPGPTPASQAAANNLGVAVNFSVENRTVKRVKFRYNVAKPITTEGLGKLSKSLGEAFKDSTTKAKLAELADPLNARYAGKKPDEVIQAHLDGLEELFADTQWQNDKQYKALRGLKRGAVEHRASVNKHSVMDNARFETSKTNLSGLSSESILTKIMGSVREASAPGNAARVAEFMRQDPKLRAMLKDMEGSIGTLARVRLEPKDSLVDKIDEGSLDGTMTQSDLSALLGDRNQMRIKRLVVFHTATQAENFTSPTPLVSYNSGANMSVTKTLGRINFIYGADQDKPIGYTFDGELSRPSASLKDAADKLKQEGFELKS*
>Por_1_6_hopAH1
MTINTHVSNNGSSWSPLSPGNQAPDPQHSGKTSGNAVNFLPPEHTNGSSNAVSWGSGTPNAAIAGPGRASGSGQSELVEALKTLIFTLLKSLMGNTSAGHPSASNSSASEPSASQPSGSSGPGSSSASPDCANSSAADASPPEQSGETFPLNNSGLGAHGGANTVPDRIASPEAARKMVEDVKNAGGGTLRMQMTHDQINDPEQMAKLKAMVDAGDKQGVKVQFTFRDNANGGGGNVLTGEKLKQAADDVKNVVSAVGKHPSFVLDTFNEGGKSATQGWADMQSTLIKSARDAGYKGDIVVEDSNWGGGLTAGGESGLVKYADQLKAANGRGNPGLIGSIHEYASGADASSRLSSEIKALTGAGFKPQIGEVGNANWAGGSNFEERDGANQAVKDNMDALKAAGADVLPWMDQFRDGKIKHDVGFSKGDQFS*
>Por_1_6_hopAQ1
MNRISTSSVNSSFNYTAPTKEAQNRFASAPDNSPLVATTTSITQTLVQPGRLDKNHRLMDSKIINFSVAFNLGRTRSIAGGSA*
>Por_1_6_avrB1
MGCVSSKGNPMLSPQASFNDASRTFFRALPGPAARQLQVYDQCLIGAARWPDDSSKSSTPENRAYCQSMYNSIRSAGGEISSGRITSFDELWGRATEWRLSKLQRGAPSYSAFASERTSNTDAVTPLVKPYKSVIARVVSHKDARDETMRDNLFGDLHVKAYRQTARLNGNIIPLNTFRVATDTAYLRGRVAQLRRELGAEAIEQHLRRYNPDRIDHTDAYYLPIIKNHLNNLYRRATSSDLRRADLIDLIARTHWWAASAMPDQRGSAAKAEFAARAIASAHGIELPPFRNGKVSDIEAMLSGEEEFVGKYVSLLDSDCF
>Por_1_6_avrB3
MGCASSNMSVSSSGSFRANSLNSPDHSRAESSSVNSTSRSPRFGELKGPQDSRLTQHQQSLVGVARWPNPNFNRDHTPYQMEYGQSFYHKSRELGAAIAGGNINSFSEAWDEARDWRSARAGDKAKEFADIRDPNWPREFITPLTGPYEYIKDRFAKRKDADIRRPTGTLPKSKVFKVYGKIDGEPLLLTCIWMTTDRHADRTKEPYPNMRRIGMNDIGEPYVIVHTDAEHIPKILQHVEGLYGVATDATISDARALKTLAEIHWWGVHAVPDMRGSAAKAELCVRSIAQARGMDLPPMKPGIVPDLEALTMNLKDFVNSYEGFFDHS
>Por_1_6_avrpto
MGNICVGGSSMAHQVNSPDRVSNNSDDPNHVTPDQFLSVRHQLVDSSGLTREQNYFINHRGSLSLRSSHNNLYERTQRMLDRATIQHRFMSGLSVLSLGSQPHEDVAKMREYISEWSNMRISVQNEMNANSDSSESYAQITNPDGLDRQYILRPSPYGN
>Por_1_6_avrpto4
MGNMCVTRSGMANQVHSPDRASSSSGGNNGITPDQLISARHALSEVAGLPRDVHSFISSHSAPADLRDRHNTLFRNTRTVLDAVDIHDRSVRGDISAISDTTSDQLMSSIQSLRSKWDGLRAELQRAMPARASSGQYRVAVQPGGARQLSSLTPSPYRN
>Por_1_6_hopAD1
MLIGHSLHHMRPTAMDSSLPTSATSQTISNTKSRLDPHRVRELTFIGVGSSVAYLLNELNGRFADSGVTTPFLGKVSIVGKDDSWAENVRGKGYINHQTEIISQWDQQVPKYDPNYAARAEFSASNRRQLTRTVELGAEHLKAQVTGISRLDDGCFRINLDNGQILQSRQIVLGTGAGPHTSIWNSVTSHTQAEKRLDNIKLHEQKALRGKVLDLDEFMRASDASPQTFAGKTVVIHGPNAGIDAAERAGELGANAVWFTRSTNPVLLDGNQLKFAPELAKSAIHKVDKLDIRPTKLENGFALRLHYSSLGQDSREPKKVLDADYYVYAMGQDIHKPGSAAAILGSLLDHLEPIYDYDQVYSDQPFKTVIGLQSRGSNSDNGLIIVGAAVAQLATNVQHSYKDHALDRILEEMTRLPEKQTEKLSQMLLEGAPSVQIQTYLKTWQLDSGQPPDKQVLQNQVENYLAARDYFQRQINEQKGNLDGVAAEVKNQTLTEVASVIVSPQLGTIKASAAALSGLMPAYVANGENNFTTDNRTMLRAGIAARYPNIGNAEASAFIDEVVTLRHLNSQRFIEKVAGEMMDKGAQPLVSLRPPVLGVPASVRTAYEAYLHALNSGAHDGTPLSQRWLPKK
>Por_1_6_hopAE1
MMPSQITRSSHSSLPDAAPASSDAASSCEQTPQQARTTAFVASGELAVAFGRTSAVPVQDPVRLLSNLQRELGKTHPSWPDVAQLGQDLAEVAMTEQGWHQLASEDQQPALKNVLDHCTKSLFDKPGSSASHASLAQALEGLSTARLHQSLACLTTRTPALALAVPDLLALAHLEPESLAAKPTNALSYALFSSFVQTTKHRALELINNLQHQSAETVGLLRSHADTLKSLEGLPGALQALTENCPDVSARNALQELAEVAGELLQQLRVHDLLPQLQEISSEPEEASVHSEEPVEPAEPRLTRSQALLMAGGNLVRKFDAYGALAPMDDKGLLALMRTPAPHLSPDQMHAFLNRHVLHLTQEQRNIVSETPLPVASEENIEAQRGMGFDEKLRLALAAGTLVLTEEQLAELDELPKASTTTSDVLKPLLEKPSSALTEAEHDMLGAIVQANAQGQLDAWRAHNEKLPEVLQRSGLPSHVREELLSLNKSMNAELGTLKNGASLISRVGASPAMLLALAPLPLAVAFVSNDNSYSSSLVAHYTKNAVFMAGLMMNELTNARTNVDHGLNRYFVTLLSNAIVAQPTFAKNEHLLDQVGFGIATAVASGAATLGVFNRESIAAAFKMVKSKSKQDTGDANISEEDHLAVVKHFDVSEHFAQQMKVATEVYKQDKSITDIMNSSLTYLGSKSSEFRATFEVADAMRAGLELPASERKEDPDFYTKLGLVALTASIGAALVMLMKSMVGKADYAADGAWCVSEMLKLAMNPEVDMQKAVQVFKEIVGLNLVMTGFLGVNKAWNFLDKGLKGYASGAAVLTAANLTLPGMVGEVAGAAAGKGLSYLTDKGKAAHQAGKAAASRAGNYVGISRLGGAVSSLQAAIPGRVAGGQVVASLYDRYRYMTGAHPEPVQETAGEP
>Por_1_6_hopAH2
MNIRTARSYDPLTAANERPAKTDGTTRTVDAVATEANPDKQAKLDTYTASDRRTAATPETSPVYTRMMLSRNTRSLESEASSSDTALIASQKARVSHDDPKASRDEVAAVKDSTVLSAEKKAKETEKAASSEPAKTVAPPARGGANVNPDDIATPAAATKMIQELKAIGGGTLRIQMTHVQIQDSQQMDKLRALLNEGGKQGVKVQFTFRDNANQGSGNVLTGDKLKQAAADISSVVKKFGSRPGFVLDTFNQGGQSASQEWADMQTTLIRSARNASFKGSIVVEDSNWGGGLTAGPQSGLVKFAEQLKAANGEGNPALIGGFHVYARENEASSRLAKQIKALQEAGYKFQIGEVGNASLLLGNTFQQKDAATKALTDNMTALKAAGADILPGKEQFQYGKLRHRVGFSKSDQY
>Por_1_6_hopAS1
MNLRIDTRSTNPVVPLETGSTSQPTPPPAPVNVHEPTPVANPAAPRSAPGVQQAHGLRTRLAGKLSERQTNFSLGIPGTGRTLNRPLRSGIPEEGEHTSSNEDHDPLLKEAHELQRLTESALNSLKAAPTPLWERPAPSTVRRITTRIIPWLKPAPLREVVSSDSAARTKGANSQQSATAIAATVKELSARLDQQSKVLATATHALVAAREHLESLEQATLPSSTGRLDQARVRVQQADTTTRLASQQLRELIQGTEVLQLGALSEGQEQAAQKTEFSQKWLSELRTRMQTVDARFGDRHAAIAIELKLKVAETRELISLDHDMTAAEQTAAQANAQLSALRTQRQATPDGSAEAERLDSVIEQTLTTRSQAMQTHEQLAKRLVRVDADVARLNAELGELHQRLAVASNERSALKTLEQKLPESTQVTAPAEGETQERDNKTALNNIREQYLSSQISEAHAFATTGADEIKASLQRIAGRLQATPPPTPIPPFAVIEIVTSALAELTGNDAARANRVLDLLNLHPPEHWPRIAEELSRSVRTRSANNNSVQRDTLDFCRKLASVPRGMEMLQLLSSEGTKPIMAERAKPLRVFWNADEAQQKEPDGKVKAWLQTAKQVARHKLDGSEKSFDDVDHAAFNAVRNGYYSNAPGTPYAQHDQRLKKATMEWVMRAVAANTPEQTTATAPAKSSLPRRLAPTLNKTPFAKSTLDRAYTVGESMGLQSPRRQVDQVITARIKQLEETLKNCRGAPELQLEISAAHAMLDHLKTLEKKGTHLSQATLKKRDGKSMQSLLKARVHQQRLSQIWDKPDANGKRAANVLQKAQHIELPPLYSELASSKLSVYEAINRVDEHLREILPPALQPAQSVDEVLDQDLSAAIKLLKTRHLSEKSDIVTFFKPFILESRLRDRLRLGGGGTLGLGLPSLPYGLISPTVSPIFSAEKSRSDEAFAQLFMPILGMEMSFGRARTEAAEATIGVAVGGAVAEGVAIQAAFTGRFSAQQTQTSSTLMRFFRTRHKDDEMRGNMLTALDSMVRWDIIEPTQGQRYSGPLESILARSPEVSVSQIDATSSTRNVAARVALRAPAARFKDGSSGASQTLTLEPSLYAEADRIKEQRTETGGFISVVGAKADTAQQRAGVTANLNFAPIASSATPAKKDADYGVQGQGLGLQLGMSRDLAWALEKNEISPFLIGDKQDADLDRHYSTPRDMQAEITANRDLWLLRCIETLEPDETGNKNTPDNRLRAAMHLDAFEATIKRLSKDSKYCQYNVNYSMKGRAGAEIDGYRGIQTLALQRGDAQAAEKARQAIDDILLTKETWRPLVLIVRERARDSTVVGWRNLLRWQKLSNVDGQRTAAQFPPP
>Por_1_6_hopX1
MKIHNAGVTGPLPSISNEGAGKAAQSSSTQPQSQPESHGPTPESSEAHPVRVRTNYPYSSVKTRLPPVASAGRALPEALSSLPGYLLLRRLDHRPVDQEGINSLIPADKAVTEARRALPFGRGNIDVDAQLTNQESRARTVAARRLRKDAEAAGHEPMPANAPMNWHVLVAMSGQVFGAGNCGEHAHIASFAYGALAQENGRPEDENIHLAASTEEDHVWAETDESRSGTSTIVMDPWSNGPAIFAEDSRFAKNRNAVERTDTFKLSTAAEAGNITREIAEKALTQATPRLQQRLADQQAQVLPIRSGRYRQEQSVLDDAFVRRVSGKLTTPDPQRALQVEMEAVGVAMSLGAKDVKEVTRKARPLVELAEKVASPRGLSRRDV
>Por_1_6_hopAO1
MNPLQPIQHSITNSQMSGGQQLEAEGSQAHNSYSHPDRISLSQLSQSAHLALDHLSTQPNTDHQRVASLVRNAVQDGKFQLQSSNDTQVTYKTSVCPPANADTMGAAHLINNELTVQARLNDQLEYDIVSAHLYGPSEAISIDASSPPSANDLASSGLSERTHLGMNRVLLRYAVPPRETEDQCVMVIDKMPPPKHGKMSFFRTTNDLSKLPLGMETGGLSDLKLAGCERISSVEQVKSIRAALGGGPLTVLDLREESHAIVNGLPITLRGPMDWANAGLSQVDGAARESAMITELKRTKSLTLVDANYVKGKKSNPQTTELKNLNVRSEREVVTEAGATYRRVAITDHNRPSPEATDELVDIMRHCLQANESLVVHCNGGRGRTTTAMIMVDMLKNARNHSAETLITRMAKLSYDYNMTDLGSISALKRPFLEDRLKFLQAFHDYARNNPSGLSLNWTQWRAKIALE
>Por_1_6_hopD1
MNPLQSTQHSITTPLISGGRPLDAVGPQAQQSHPKRISPSQLSPGAHQALKRPSANAEHQRIASLVRNALQDGTLQFQSSNDKQVTYKAPVCLPADTSTDTDTDTVRTERLINNELTVQARLNDQSEYDIVSAHLHGSSRSISFDVPSPPPAHGSASSALSERTHLGMSRVLSQDAVDGSGLESPLLSSRAHSRPPSQPEPVHIGSVRRDSGSLVSDNPVVHALLAFAQADQAFPPQAASIDGVQLEMRPTRDIEQALKKFKDAFTVEKAQLMSVTNSSERADEDINADIHIPLLLKAIEQGAAAFGPNASIGQNSAKAFLASCAPTITSNDDVLSAFINQKLKGDDDLKVRLGAQELLHVATKKEFQLGGLAGSIGVSSILGSAWELGASELLKNAIFGKNFSPSQYALQLAGIDSVPPLMIESMDTMCVLAIIKGMKGEEWSMSDLLPKALKAGAISSVVSFPNNVLQYAGFKSRVGDLAANSVTTEAAIFGAASGIPPEVKESEELMRAGLFQSMKDGVMAHPGEGVDTKETIERMTRHALDIAPGESTAVKSMGLASIVGMIPLIASNKATGLLSEQVLRIFRSAVFNPIEAIALNALALGGRVNVPGLFDSDNAKHARVVQTILARASQQMEAGDRNISAEELHQMLAPRSEFLRHVGSAIVNGMNASFEAIPALARKLGYGEAPLAERIPYQDLAVRDSPRQPAP
>Por_1_6_hopG1
MQIKNSHLYSASRMVQNTFNASPKMEATNAIAKNNEPAALSATQTAKTHEGDSKGQSSNNSKLPFRAMRYAAYLAGSAYLYDKTANNFFLSTTSLHDGKGGFTSDARLNDAQDKARKRYQNNHSSTLENKNSLLSPLRLCGENQFLTMIDYRAATKIYLSDLVDTEQAHTSILKNIMCLKGELTNEEAIKKLNPEKTPKDYDLTNSEAYISKNKYSLTGVKNEETGSTGYTSRSITKPFVEKGLKHFIKATHGEKALTPKQCMETLDNLLRKSITLNSDSQFAAGQALLVFRQVYAGEDAWGDAERVILKSHYNRGTVLQDEADKIELSRPFSEQDLAKNMFKRNTSIAGPVLYHAYIYIQEKIFKLPPDKIEDLKHKSMADLKNLPLTHVKLSNSGVGFEDASGLGDSFTALNATSCVNHARIMSGEPPLSKDDVVILIGCLNAVYDNSSGIRHSLREIARGCFVGAGFTVQDGDDFYKQICKNASKQFYNG
>Por_1_6_hopR1
MVKITSSGFTAVSELQDMDRASPAVSPPPSPSPEPLAAESESSRRGGMRNRPHAGLNSQVLGLQAVPSQSGRRVRVRNDAQGESVINAWLAKRPPVRSETSLGNDGKLLRYAAVPHDQQAPSNEAFFTSVPGMLMAVLTVHPQVERGISGEINADGVAARLAEPPIGLLTGVWQSSPDRAYLERGGVVHAASLEGRWTPLTLPGMDRREPLRMIGLQADGRVYVHNGSQLWRATETSAESVATQRPPAGAAVRIDAGGEVQWLHKGVLHSNGSSRAVELWRSAANSQGSEQSPASPIDFLPLPSGNAALVLDDKGRVYQAELQGNGPVEAHRLNLPDDFSRAKGWAVTAMGLSRDDTVHLMLQDQNGRRMSLQQAPGEALFRPAYLLDRPLLLLHTEGLHVPSDADVQSRVQLDGHAQVGHIDGVLHYQPAPDQPWERLKQPGGEPLTGVTSVHSSASGFIDRKPVFALCGDARQVFELKLEGRTSWLPSDAELPRYPAGGPLAVVPDTVGVRTGLIAQFDEPVRALSVHSNRRSVALTESGRLVAAAGGEARQLPSLQRPLAIAIGLNDQLLVLHHPHNQRPQLKRLSANDDWEPVQIELPGTVHPSSLRATRTGQIQLQLGENWHTLLPSMTSHDNQPLPARVKPEPEGDEVPSENFLAGSNALANQQQASRISTPHHDASLVTTLLGTTANNPLTTASSLQAVVDTTRAQVGALTRDVLGAAVNSTARAMAHTLGVVLPPTPQERRLAGFHNEAKLAYASGKTLFENLPTLAQVRVDLAVGPSDGERFGLSHQQTQRLLNLREEKLEALLRDLRKIGFHEGVIMGDMGGSDSAHDLSSTTSTPTFRMAELWRRQHSQVDKTLSSVGLSRSEDMLPNLNMSIKALAAGAALYADRMSEREAELLGVLYEVSEKMMRAGVRLPADDGYADSASRNAPYGLRTAGLVAGLVDYDELLRSTDAQALEMADKRQQDARLPALCKLGLSSWGQLAAFDDVVTTFREQITLPGSARRTQLLKNLGLPPDAKPDEMAARMSDLLLDLFNRSTFFSTQSRGLELRGSLGASDWKHLNAFSVGVTGEALQVLGVERIGDGKDSDAGLVAFFVRHSKASVAATSGVGIDFKPGAGSGGRVLDARPGRSMNSTWGGSGNLSLSGAYQHGQGAAVIIAPSTISDFVRLLFDVDHPDSTQILRTGVNGGSIGLDLFETNLNASVGANVSVSPFSLSQKYGPQKPTAAAAVSSADNRRSTASMALSAGGTAQAGAHWGQMELHLDHAWADIIGLEFQGRTDFNLEFNSNLNLGGSLSSALGNNPKKLINASTGNGNLQLAGIRVASSDVQLPTDAAVDDKRRGPFLSTASYKRTFDTEVAKPVTAKEWNIMRQRLASAFPDNSGELSALNYSASAGQRIAAIEQMIDRIQGPEARRVEAGGALEGGALRRQRFNAAREMSDAHSSVWRASSEIDRASVVEMLHQLRQQDQSAVQHRARAIPGARVEFNLFGRESLETVVFHAIGHLGLGSKLNDLAELRRKIPGLDQVMLCFQSLPNVNQVRYVFEMRPQARFAINDALLAREQNASARAIGLQGPSASELNWRGVLDKIKNTPDLYRLAAIAVHNTDENPVTSRIGLPLLNVSATGATSHQLFEAEIQFRYGLYDGLQGIEVLEAGNRALQRPLSALQGFGLQALGQRTQAGEVPYSPPSPRRETTIRATGDVAERTTNDLISQLDGRVQRMSSALKREAKAIGSFQQVYGLTSAHIDRLLVRIPELPVPEIDDRAADGEGAQGTFASLDRYHQTLDQAEQDMRQASEMVYTTTGDQTAQEENPASAHLLTVETRRRSLGNAIRTLAEEGAKVGTATGLELNRISSQVDDKVARRDALLMQLESGGQEGSGNSEEMALELQSINSSLQWLRAHWLGEQQAMDATAKRLDQANRAALEGERSFSDAVRDMTWGELDKTQR
>Por_1_6_hopV1
MRLDAARGQKPKAPMDAPSSLRLRAIAGGMPSEEAGTTAPADVNQPPPADVRPEMGVGPVRLFVKLMVGTLALSTGVRFARYPGDFAKDPGGSVWAAINLQHRSSVTHLEQGNKTVLERFGAHIPKDSACFKARADVTHDVPSGVAGQWNHKTQRVKLNPNIHFESHPAQVAGHEFIHCYTHPEFVERHIKHPHWKALNEGLTTRLTEKLPDPKRLLPIPLAKDPYHGFKLSTGDSWPDAARRIEDEVGEDVLLKAFFGGDDQAISEVAKAAAQIYPKIASRITERELYQAGSMRGGQQLAECYVGALLKNGQKLPDSFTNYLLPVFSYSDISPGHAKKIQAQAEKSQKRMGIVFDTAFFSPDLKTQRLALGMLREDLLMHWKKVIPDRK
>Por_1_6_hopY1
MNITSLTSTAGKSPTAQGTEKISIPDSSRMINAGSTRWLNRNRSVIGNHISTSIEKGKLFELASLGDNMFGVPAIAVRNSTYRPVLRFEPDHNQDLNLVEVSMQDSAGKLNPWQPSPDEMAPPSPASLPDAQASSASSSLPRMPPAGATLSSLGTALNQAQRHSARVDKSVARSSGQDERNGARINAKQSKPIATKDCDDPQTTHSDLDRQQDADPRPAEGMNSMGEHQNEMHHAEALLKAKSDLQTREAMHKQHMDVLDAIQSGREDSFDKKISATDENAKGINYV
>Por_1_6_hopAG1
PCAYRLLAIWPDVSRCPLFQRQRFIACPKTDLQERLMINPIKYNFSHPGFSAAQNPPAPAHQPMQGPSVSSNWVPNFISRGRGKSVPLSHFNTADEHHLADRQHAVLQSIEGNKFMRVLQKYTAAETTNTEFAFLRDAIPRYSIELAKPCCHKVLYRGISLDKRSALDLLKLPHGYYSRELAHGLVHGMPLANGGYTGRGVASASTVSAISRGFALLNAEKKNEIQVLFVLKAMGPVPALRHSGAKGVTLSTSRLPSSVAGKSEHEVILDITNRYEVTQAYPEGDGITVEMTVLGRSKRAVELAAPETDKWEQLSRAKGSNPGGLFRAPNGIKWYVKTGRLTNNYTDNYMDRFRNELLASRLYIAAGIDVPEIRLALRDGKTALISRVLEGNHKGVVAMARSGQLMKGFAVDAWLANWDVAGLDLDNILFTQDHTPVRIDLGGAMIFRAGGERKGSQFSATPMELVTMLSRKDNTSSRVFQYIERDQIRAGITAIEQIADVHIRELCLNHGPGNSLERAALGEMLIRRKKWLVSVKQELPHIHPRKNEHGQVVTVKTPTSPTTANTWNTPDRTAVFVPHHFASGSLNNIPFTSWRCPETLPGWRQITTRAVKFREPEFQNHGHLHPASGAVIFEPDGRIWVTEPTNHVFGTAHSLPKGKQETGLNLRTNAVKEVYEETGLRVELHGFIGDYDRTTSRTRYYLARRIGGTPSDMGFESQSVKLARLSEANKLLSSELDTAILLDAAKVFQKASFH
>Por_1_6_hopAI1
MLSLKLNTQLTPPPVRKNTNAELNRMNKGEVLAHTQTRFALNHRAPTYEILQRARGENHGGWTAFNKCRMTGTDMFIHMDRRAPKSKGDFAGDKFHLSVAPEHVARAFDAIGKLLQADDSPVDKWKVTDMSGVHTNAPPEQARITQGAQFTLYAKPDRADNTYSPEYMGKMRGLISSIEHELRAAGIAQSRNRPASDVAPGHWAYASYRNEHKSERAGSSSQANELETEPFFQLVSFAEVAASPVNANAGNRSLLPPPWTR
>Por_1_6_hopAB3 
MVGISGRAGPSGAYYSGHTDPEPASGRARDSSSEASSSNSPQVPPSSNAPASPIPAGRQRLLRSRPLSSQTREWLEQGMPTGEGTGARNRPQASADAAAPHAGTAARRTTQAPADVRVPREGAVARANRIVQQLVSAGADLAHTRRMFRNAINGHGVAFSAAEQRILLEHFPDMLATGISQNSELATELRDALRSAVRQQAAQAAQAAPAVTPTPPRANPAASSAGSSQRSLFGRFARLMTPNQGRSSNTATSQASVDRRPARVNQVQTPPDRTAMRNLGDNMANVALQAFAEQGGDLERLRAAIESYVMQRRPIPEDIGRRLQSVGIPPTIDSNESILNNPLLNLNVALNRRLGASPVVERAPRPAVPPTTDRRAMSAVETNRRTALNISSQFSQLRTISKAESEELGFKDAADHGLEDATHCLFGGELSLGNRGQQVIGLASIPYGQEGDKELVFMDMKKLAQYLAGDPRHPMHRQPLNAGNIASYAFRLVP
>Por_1_6_hopH2
MERYPSIGIGAHTSPNFRHEVTEALQKIDERPSGRRLLQEVEALSDHDKKVTIVEAGPGQAIVAKPRLTPAQWENLGSNPDQKTFDKALIKNASGSSAFSKRGVASEIPWSKHTAEPNLNEQGVPVEGANPEIAYVALAHELIHAKHHLAGTLKYGGEVTRSASSASTPSGKEELRAVGLGKYANSGEPSENSIRQEHGLPLRRTYARSGNW*
>Por_1_6_hopM1
MTITRVGSGNIQMVQGSPQHAASPVAAPHPNAVTPGTNPPLTPRQSIAEVGESSAAGAARLKVDPEHEKILKEFMAEPATSTESGEPLISPRAALLIGSALSRPGSEKVPFEEMAQRLSPERYQLKKFHGSDLQQLLGKFAQPGQAPDKAEVGQLIKGFAQSVADQLEHFQLMHDARANLSGPDGSRLPVSLRDQNALAISQEALGKYAGRASKSIEEGLSKSIASIDSHIEDLNTALENADDGGRLTRENDKQALVDAKATLVELRDGFPKSPEGKRLQSVAAHAQLDTLVQTLNSDRNSVGGWKGAGPIVAAAIPQFIASMTHLGVVRSAMNDLMKDAVPGKSSDASMLKATVVGLVAGVAHEGVTNLVKPLIQAGWQTSGLNERLNMVPLKGIDTNSVIPDPFELKNDNGKLVKKTAQEMSDDKTLVEDERAILNQKKVQVTSTHPLGEMIPYSSFGGGQAVRQMLHDLNQINGQTLAARGLTSGMAGGISATTQTIAQLNSTYVDPQGRKIPVFTPDRKNADLAKDLAKGLDPRDPAVRTAFYSKALSGIQSSALTSSLPPVATMPKGEQGRLSAGTILRNMALAATGSVSYLSTLYANQSVTAEAKALKEAGMGGATPMLARTETALNNIRHPDRASLPHTFQPSTLSGIPRALENAYHMGRGTLQLPTQMAVDTVRVVEEGVLNGVSSARAALTPAKPPSADEPQVVAQTTPPGSPQAPDVSLDDAQLRAMEEGLPTSR
>Por_1_6_hopQ1
MHRPITAAYTTSPLILDQSKQISRTSSESSVQSVLPQQTSMSGPVLERSKSAPKLLTAAQRTMLAQVGACDSHLTSDENMAITELRLHKPRLPKDTWFFTDPNKDPDDVVTYTLGKQLQAEGFVHITDVVATLGDAEVRSQRAEMAKGVFNKLELHDVHVSRGRDYAMNSLQSKEHAKFLLEGHALRAGPGEIHRDSLQDMSRRLTRAPHGLSIVVIAGMSDINALITTYPDIVRERVDDITIMGGVEPLKDADGFVQPDARAYNNATDMDAARSLYRKAQELGIPLRIVTKEAAYKTAVSPSFYEGIAGSGHPVGHYLRDVQKSALKGLWEGIQAGLLPGLDDSWFFRTFMPNAQTETVEDKNKERSFDDIWPKVTKLNLYDPLTLLASVPGAAKLLFKPKAIHSEGLGVVEQVGPDDVTHPEKAKLLMSALAKSALVQS
>Por_1_6_hopAA1
MPINRSDSPRPSIEIENFQSARESFASSSVRSLSSAEHANLQGITDYLKDHVFAAHKLPLNDPSADQDAVHAHNEQIDNIVDSRARRLFDAGETPASIAETFAKAEKFDRMAATASAALRAAPFAAASVLQYIRPAVSEGNWLPAPLKPLAPLLPGALSGVMDQVGTTVMNRATSDLHYLSTSPDKLHDAMAASVKRHAPSVMRQALDMSLGVQTYTARNAVRTVLAPALASNPAVQGAVDISVSAAGGLAANAAFGNHMVGVQARDHQRGGAFVLGIKDKEPKADLNEETDWLDAYNAIKSASYSGAALNAGKRVAGLPLDVATDGLKAVRSLVSATSLAQNGLALAGGFAGVGKLQEMATKNITHPAAKAAVSQATNLAGSVGVFAGWTTAAVVTDPAVKKAESFIQDKVKSAASSATGYVAEQTVQTAQLAKAGIDAGGEMIAATATSLRDSLRRRNVREPDIEEGGIAAGSPSAMPFQPGRS*
>Por_1_6_hopBF1
MTSVSRTASLRNIQAIPGFEASSECKLIPSLGEKLGSGSQKDVYHSRQDPRHCVCLIRPGTTGTVPEREYALKELEATRYLKNLGFPVVDAHALVTYDGKVGISKDYVHNALDSGDIIHGRTCMPRDLAFNKNVLSDCDEIIFKLRTHNLHIEDLQFIIDEHGRVRINDPRGVVRSFPEKSIDKVKDLRTIALENTLDDADSD
>Ppi_1704B_avrRps4
MTRISTSSVNSSFSYSAPAEEAQNRVSSAPTNSSPPGTTTAVAQASEGQKKPGAVLSMHAQRLRQLCESSSHQYRQNALLAKSFDAQRLDINTQAGPSNSPHLNALNKLQQRDFKPAAGGLEIPFTPKSLLGGGKRVYQIGSSSRDVQVCPRGAGAALRQEIEDKQLMVNNLTDELQDAIDEANPAEIANTSQQLRHARADLADLQRRFAVLRNEDRRINQ*
>Ppi_1704B_hopI1
MINLTNLASSLARVALSDSTKPTIDRALNVVSHIAGKVALQVNSSLLEQKGRLNERQQKGLEVILDALLGKEPVTHVETHEGGGRFNLARAAFDVASVVWERDKSMRNVMSFLGVSDSQGKMLFSLGKTLAEAMASLEPEHGKHNSGANYAFFSSNLKLNKLMNDIADQVINEIRQQNTDRVRRPTPGPSWRPESTQQQARPQTPPSARPQANSAPPPPPKAQSNSGAQRPSTERPHKTPAAGASAKVDDSAPAKPPVKQLYEHLGLSDMTADLSAVKKAYKKASLKNHPDKNVGNEAEATERFKVISNAFRILSDPELRKKYDNGLIDEKGNEFKT*
>Ppi_1704B_hopAX1
MNPIRNSPSFIPPAHSTATQAPSSGTALHSAVASRDSKAVARLRNEGARANKLDAQGHSPLDVLDTMRDIDERSRSSLRMALLQSLNPTAPLGYTKPEALHGTPWGLEILQSGALRGGVNDAKGGTQSLEGKVFFSDRTRESASAETTRADLRSKPRVYAKGEGMHPSNAYSRAQQHRMAQVILHALDNGRSLSTNELAPSIEVSSPETLHIEGAAWLQRLLHAGYINKLGGPPFINAPLGEHLDTLKLPGSIELRVDGQVKKLRGEELNRFYHQAASELQRSLENGKAPYLGLLNKGAIVPLVFGFEKINNLSTHEIKLRSKTTQHSYQDTEHPLAGSPENGGKLKEVEVRSLGDFATLCLGCAVKGFELPANIVVRVKGQKSEKAQYLDAQQIQAFRQNLVAQVAEQAKGKPLGALPLHQLQDINSQLRAGDLRDWTKV*
>Ppi_1704B_hopAG1
MFIACPKTNAQEGLMINPVKHNFSHLGFSNAQSTSALGPASNKVPNFVSRGRGKGVPVEEFNTAEECRLAGRQDSVLDSIDGKEFMRLLQKYTASETTEEEFADLRASIPRYSIELAKSDHPKVLYRGISLDDEAASLLLNTSKGYRSREIAHGLIHGLRVVKGVYTATGVASASTVSAVSQGFALVNANRKKEIPVLFVLKAMPAVPALNHSGAKGVTLSESRLPLSVASKSEHEVILDITNRYEITQARRSGEFIVVDMTVLGRSKRGGEFALVETDKWKQLSGAKGSNPGGLFQAPNGVKWYVKTNPSANRLRNEVLASRLYRAAGIDVPDIELASRKGKPALISKLIVGNPKDLDTLAKNSQLKCGFAVDAWLANWDVIGLTGDNVIFNHRNKPVRIDLGGALVFRAQGEHKGNQFGTTPMELVTMLSREDNSSSRAFRKIERNDIREGIAAIEKIPDARIAALCAEHGPGNHSERIELGKRLISRKKWLVDMKQTLPYIHRQKNERGNVVTVKKPTSPSALDTWRDRYATAVFVPHSAVRGSMNNLPFRSFTPPNTMDGWRRFTTRAVNFTEPEFKRSPHLAPASGAIIFEPDGRVWITEPTNHPFGATHAFPKGKQEAGLNLRTNALKEVYEETGLLVEFHGFIGDYDRTTSRTRYYLAKRIDGTPSDMGFESQSVKLANITEAKRLLPNAVDIAILRDAERAYLKGPFK*
>Ppi_1704B_avrB3
MGCVSSKASVISSDSFRASYTNSPEVSSVHQRARTPRCGELQGPQVSRLMPYQQALVGVARWPDPYFNRDDAPHQMEYGESFYHKSRELGASVANGEIETFQELWSEARDWRASRAGQDARLFSSSRDPNSSRAFVTPITGPYEFLKDRFANRKDGEKDKMLDFLPHSNTFRFHGKIDGERLPLTWISISSDRHADRTKDPYQRLRDQGMNDVGEPNVMLHTQAEYVPKIMQHVEHLYKAATDAALSDANALKKLAEIHWRTVQAVPDFRGSAAKAELCVRSIAQARGMDLPPMRLGIVPDLEALTMPLKDFVKSYQGFFEHN*
>Ppi_1704B_avrE1
LQVPTVNRNTGNVIAPEATARADNPSNLRQQTEQPTQRSSHSLGSMGKRLLKSVGKVFQKSRAPRQSAAKPPSTQPNSNSAPRSSREASRNTVRGTRLPDNPPPHSDHLPKSILRTRTNRANASGTTTHEIEEESTRTDTAPRNNRRVTFNLPQDQLTRSASEQLSAEPMTDEEAIASAMRERRNPGSRLKGSDGTRQSMQPVDTNTASSSGTKADDPDGPLALRNPGLEHGTSGRSELRSEQLIRNARPQPTVRLSADGKPDFSSFKTPGMAALLNDILAKPGQTYLAQQSEQGAQGHQLLQANGHLLHLAQGDSSLAVIRSSEPTLPVPGGKPPPVNMQREENHIHLDTLDGRRSQELPGKAHIAHLTDVHQTTNGDRLRVHEDRLYQFEPLNARWKPVNEIEDIAFNRLITGGNGSVYAKSDDVVVDLSSPFMPHADFKDLKSFSVAPDDSAALLSGSDVQTVLLTDMSPVIGGLTPKKTKTLELDGGQAQAAEVALSNDRLFIADTQGRLYSTDRSAFESNDPTLRLMPERAGYRLDDQPMGGHNSVSGFISGDDGRVHALIRNRQGEVHSHALDEQGAKLESGWNLTNALVLDNTRGLTVMPTPVGADRLHLDRAGLVGLSAGRIQRWDATPQCWKDAGIKDVDRLQRGADSNAYVLKGGKLLRLDVDPKHPNVAFDHNTALAQIARSTKVAMGKEIAGLENRVVTAFAMVSDKRFVALDDQNRLTAHSKDHKPIDLDTSAIDGDIKELALDEKHNLHALSSTGKLYRMPREAWQATRFGGQLAAKWTPLTAPDGQPVKALYSNDDNRLSVQVEDAAGQGLMQLKEGQWQAFEQRPVEKNGLNDVYNRITRAHKTWRIPGTGLTAKLDINAFGRSGMEKSNRPTASEAIRANVYKHTLEPPRWMKNVGNNIQHRYHGREGLKELYKKELIAFKQLELIHEAGGAPPTPGNDLKARIARLQLGPEGAELAKELEVFRDELEKHARTALENIGKDYGKLKNLRQNDGVLNQHSAVAKSSKRTQLGKKLAELGSMLNFKSSGHDFVKELDDALTQVAPSAENPTATTLKRLKDNGVKLSHTKTDIGLGQRRDANEDHGLSKARLALDLVTLKDLGALISKVELLTRSSDLPRLQAELTSLRDVTYGENPVKQVTDMGFTDNAALEGAYDAVKAFSNALKKSDHAVSVNMRAATGSQDQSELADTLKAMLKNLEHGDDEIGVQRSYGLNLTSPFAVLADKSTGPWPTAGATGNRNYLFSAGRCEGGLTLYLMREAAGNISGGVGGGKDYWPGFFDDNHPARSVDIGNNRKMTPNFRLGGDVTATAAASQRAGVIFNVADDEIDGFVDDLFEGKLNPLQLLNKVKDHETYEARRFNFDITTGFSADMRVGFGLSEADSAPLSAVARLGVAANVTVNLLSYTDYSLTQKNDKTELREGGKNRPRLFNSLNVGGQVRGQIGGTHTNATATPASASAAGPTPATQSAANNLGVAATVTIDDKTVKRVKFRFNVATPMTTESLDKLSKSLGAAFKDKATTARLADLKDPLNPLYADMNPEQAIQARLDGLKALFADKPSQNDTQYKALRDLKRAVVQHEASVNNHSVLDNARFETSKTSLSGLSKESILTRIMGSIREASAPGNAARVAEYMRQDPTLSTMVKQLENSQGTLARVRLEPKDSLIDEIDEGSRRGTLTQTQLSGLLENRNNMRIKRLVVFHAPPQTENFTSPTPLISYNSGASLSVNKTLGRINFIYGEDQDKPIGYTFDGELSRPSASLKEAAGELKLSGFEVKS*
>Ppi_1704B_hopA1
MNPIHNRFSNIEVLRHSSLDDIQALKSEGHLEVNGKSYKISAAESGEITVLKPDQPSKANKFFKVATHLVGVKSQREQIAQVINEKMATAPRLDRMPGRRMNPEEGGSSSVANAIKLAEAQLSAKKTFASLQQWAEAAQKARRKDEEHVYMMYKDDVPGTTPMNTRQQSNYLHTLKALNEQNQLIIRPQSQDHLRNKELDLNAFMAERPESRDGFYRLMPKKDRDPGKDSGRLTIGVEPKYAAQLAHAMVTLIDREKSVTQGKVAGPANYGKRTDSAILYINGDLETAARLAEELKTLSGIPADGFVEHTPLSMQSTGRGFSYAEDADKNQISHGLSRARVIVDALKLEGPLDARLKTALAAHGFDTENPALRKSR*
>Ppi_1704B_hopX1
MRIHSSGHGICAPVSSAETVEKAVQSSAQAQNEASHSGPSEHPESRSCQARPNYPYSSVKTRLPPVASAGQSSSETPSSLPGYLLLRRLDRRQLDQDAIKGLIPADEAVGEARRALPFGRGNIDVDAQRTHLQSGARTLAARRLRKDAEAAGHEPMPENEDMNWHVLVAMSGQVFGAGNCGEHARIASFAYGALAQEKGRTGDENIHLAAQSGEDHVWAETDDSSAGSSPIVMDPWSNGPAVFAEDSRFAKDRSGVERTDSFTLSTAAEAGKITRETAEKALIQATSRLQQRLADQQAQVSPVEGSRYRQENSVLDDAFARRVSDTLNNADPRRALQVEIEACGVAMSLGARGVKTVVQQAPKVIRQARSVASPKGMSPRAT*
>Ppi_1704B_hopAA1
MHINRTGSPQPSIELELERFYYASQSLASSSVRELSPAEQTMLDSITDYLKDHVFAAHKLPLSESSVDQDAVHAHNEQIDNIIDSRARRLLDEGETPATIADTFAKAEKFDRMATTASTALRATPFAAASVLQYMQPAINKGDWLPTPLKPLTPFVSGALSGIMDQVGTTVMNRATGNLHYLSTSPEKLHDAMAASVKRHSPGVMRQAVDLGIAVQTYSARNAVRTVLAPALASRPAVQGAVDISVSTAGGLVANAGFGNRMLSVQARDHLRGGAFVLGIKDKQPKADLSEETDWLDAYNAIKSASYAGAALNAGKRVAGLPLDVATDGLKAVRSLVSATGFAQNGLALAGGFAGVGKLQEMATKNITDPATKAAVSQLTNMAGSAGVFAAWTTAAVATDPAVKKAESFLQDTVKSAASSSTSYVADQTVKLAKAGIDASGEAIAATGASLRDTLRRRNAREPDIEEGGIAAGSPSAVPFQPGRS*
>Ppi_1704B_hopAT1
MAGINNWSSNLDAYRILQEAQSLTEVLPHLDTAFPIGPESIAPPEHHNHRDLIGQEEHRVRRLAENRNKGRPLSTCVRKRQK*
>Ppi_1704B_hopC1
MTIVSGHIGKHPSLTTVQAGSSASVENQMPDPAQFSDGRWKKLPTQLSSITLARFDQNICTNNHGISQRAMCFGLSLSWINMIHAGKDHVTPYASAERMRFLGSFEGVVHARTVHNFYRTEHKFLMEQASANPGVSSGAMAGTESFLQAAELKGLKLQPVLEDKSNSGLPFLIAYKQSGRQVSTDEAALSSLCDAIVENKRGVMVIYSQEIAHALGFSVSSDGKRATLFDPNLGEFHTHSKALADTIENISSADGLPLIGVQVFASKIH*
>Ppi_1704B_hopH1
MITPSRYPGIYIASLSNEPTAAHTFKEQAEEALDHISAAPSGDKLLRKISTLASQKDRKVTLKEIEINNQCYTEAVLSRRQLEKYKPENFNENRHIASQLSRKGTFTKGEGSNAIIGWSPDKASIRLNQNGSPLHLGMDNDDKITTLAHELVHARHVLGGSSLADGGDRYNPRTGSGKEELRAVGLDKYRYSLTKKPSENSIRAEHGLPLRMKYRAHQ*
>Ppi_1704B_hopAF1
MGLCISKHSGSSYSYSDSDRWEVPVNPSNARPASSHQTASASDRASDEVDERPATFSHFQLARCGEDYTLSMVSLAAYQAERRHRGNLIKDRSQSALPWVQVYHSETGLDYSFQIDRTTTVKVAGFNYNVPNDGETRHLYSAGTSQVNMPVITDNMSACIAVACAAENVDAGTGERRPGAKVRVFHLFPFRREDLMPKQVLASVRDYLRDIKEQGLTMRAALHGGNREGDFSVSTAEALKSLFADEGIPLEFDETCANRTSETLLGAVILNDNSTQFIKHLVAL*
>Ppi_1704B_hopZ2
MGICVSKPSVRHDYNEDYGRNYGADTAQASSNTSSSDSEWEQSPPHSPRQPVAADIPDRAKDKISALRESYYRSQMNSNPDLLHYAKNILDNIEYRQSNIDTLQLDAQNLGSLAAAYNTSFSQLNLHCFDSRIAFLDHLQSHNEPGAWRGVFRLNPPSLHHVAVDVRNHSNGQKTLIVLEPITAYKDDVYPPAYLPGYPQLREEVNTRLRGNAKMSVIETDAQRSWHDCVIFSLNFALCSYQKDSAFDSLHEKLAESGYCFPGNEDSRSRLARGIELIDGKQVLPAVFYKHAHSRGTVTAVENAQPHIANDNVSTNRSSSRETLNERAEAFRVHREGGDPENYSMSIESSRARKIRKALESQ*
>Ppi_1704B_hopR1
MVKVTSSGLTAIPALQHTESAAPAANPPPSPEPSPIAADSESSRKGGMRNRTHASLNSQTLGLQAVPSQRGRHVRVASHTEGESVINAWLAKRPSVQSETSLGNDGKLVRYTAVKTEPLAPRNEAFFTSVPGMLMAVLTVHPEMEHGISGEITADAVAARLAEPPVGLLTGVWQSSHDRAYLERGGVVHTANMEERWTPLTLPGMNPREPLRMIGLQADGEVYLHTGKQLWRATDASAESITTERLPEGAALRIGAGGQVHGLHEGAVHSDGISRPVELWRPKAGALGSEQSPAHPVDLLPLPGGTAALILDDKGRIYQADLKGTGPVEAHRLKLPGDFAQGKGWAVTAMGLSRDDTVHLMLQDQNGRRMSLQRAPGEALFRPAYLLDRPLLLLYTEGLHVPSEAAVQSHVPLDGHAQLGHIDGVLHYKAAPDQPWERLKQSGGEPLTGVTALYSSPLGFIDRKPVFALRGDARQVVELKLEGRTSWLPSDAELPRHPAGGPLAVIPDTITLRTSLIAQFGEPVQALAVHGNRRVVALTESGRFMAADADSRTRRLPALQRPIAIAVGLSDQLLVLHHPHSHRPQLKRLNAKDSWEPVPIILPGSVHPSSLRATRTGQIQLQLGENWHTLLPSMTSHDNRSLPARVKPEPDSDELPTENFLAGSNALANQQQASRLSTPHHDASVVTTLAGTTANNPLTMASSVKAVVDTTRAQVGALTRDVLGSVANSAMRSMAHTLGVVLPPTPQEKRLATFHNEAKQAYASGKILFEQLPTLAQVRFASAVGPSDGEKFGLSHQQTQRLLTLREEKLEALLRDLRKIGFHEGVIMGDMGDGDSADGLVSTTSTPTFRLAELWRRQHSQVNKALSSVGLSRSEDILPNLNQSIKALAGGAALHPDRMGEREAELLSVLCEVSEKMMRAGVRLPADDGSADSASSHAPHGLRTAGLIAALADYDALLTSTDPQALEMTERLQQDARLAALCKLGLSSWVELAAFDDVVTTFREQITLSGSARRTQLLKNLGLPPNAAPDEMAARMSDLLLDLFNRSTFFSTQSRGLELRGSLGSADWKHLNAFSVGVTGEALQVLGVERIGDGKDGDAGLVAFFVRHAKASVSATSGVGIDFKPGPGSGGRVLDSRPGRSMNSTWGGSGNLGISGAYQHGQGAAVIIAPSTISDFVRLLFDVNHPDSTQILRTGVNGGSIGLDLFETNVNASVGANVSVSPFSLSQKYGPQKPAAGAAVSGADNRRSTASGALSIGGTAQAGAHWGQMELHLDHAWADIIGLEFQGRTDFNLEFNSSLNLGGALSSALGDNPQKLINASTGNGNLQLAGIRVASSDVQLPTDAAVDDKRRGPFLSTASYKRTFDTEVAKPVTAGEWSQMRQRLAKAFPDNIAELGALDYPTRPGERIATIKQVIDRIQGPKARSVEAIGAMDGKALRRQRLDAAREMASAGNSVWRASSEIERASIVEMLHQLRQQEQSAVQNHARAIPGARVEFNLFGRESLETVVFHAIGHLGLGSKLNDLAELRRQVPGLDQVMLSFQSLPKVNQVRYVFEMLPQARFAINDALLGREQQASARALDLPGSSESELNWRGVLDKIQATPDLYRLAAIAVHNTDENPVTSRIGLPLLNVSATGATSHQLFEAEIQFRYGLYDGLQGVELLEAGNRALQSPLRALQQSGIQALGQRTQAGEVPYGPPSPRKEPPLRTAGDAAALTTDDIARELDVKVQRMNTAHEREANAISSFQQAYGMASALIDRLLLRIPELPLPEIEDRDADGGRVRGAFASLKRNHQALDEAVKAMRQAIQVVYSIPGKQTRQKEASALDQVLSVEKSRRSLGHAMEILADRGGEASTATGLELNSISSQVNDLVARREALLMQRESGAQEGGLDSEERAMELRHTTSLLQRLRADLLGERQAMDATAKRLDQANRVALEGERSFSDAVRDMAWGELDNMPR*
>Ppi_1704B_hopAH2
MNIRSVGPHDSLMAANEKPVMADRTPQPASAGTTAATSDTQTKLDTYTPSDRRSAEAAETSPVYTKAMLNDAAPVKDNTTSAEPDTKIKDKDKVSASDPVKTPEPVLRGGANVNPDDIATPAAATKMIQDLKAIGGGTLRFQMTHDQIKDSRQLDKLRALLSEGGKQGVKVQFTFRDDANQGSGNVLTGDKLKQASADISTIVKRFGSRTGFVLDTFHQGGKSASQEWADMQTTLIKSARDAGYKGSIVVEDSNWGGGLTAGPQSGLVKFAVQLKAANGDDNPALIGSFHVYARESEASSRLASQIKALKEAGYKFQIGEVGNANLTAANTFQQKDAATNALRDNMSALKAAGADILPGKEQFQGGKLRHRAGFSTADQY*
>Ptt_DSM5022_hopI1
MINLTNLASSLARVALSDSTKPTIDRAMNVVSHIAGKVALQVNSSLLEQKGRLNERQQRGLEVILDALLGKEPVTHVETHEGGGRFNLARAAFDVASVVWERDQSMRNVMSFLGVSDSQGKMLFSLGKTLADAMASLEPEHGKHNSEANYAFFSSNLKLNKLMNDIADQVINEIHQQSTDRVRRPTPGPSWRPESTQQQARPQTPPNARPQANSAPPPPKAQPNSGAQRPSTERPHKTPAADASAKVDDSAPAKPPVKPLYEHLGLSDMTADLSAVKKAYKKASLKNHPDKNVGNEAEATERFKVISNAFRILSDPELRKKYDNGLIDENGNEFKT*
>Ptt_DSM5022_hopAZ1
MTFSIRGGAGPSTYYTQPQPQPKPFDELKLEPEKIQQKTAKLEKEGYFSVRMSEHTKSYLLEQSRLSNPAWRNETVGKVVDLRTTEHERSVTAVAKDIAASLTGRKQQLRPHEFQLRRADNPRSEQWHQDRAPLKVICISAIEGRGTEFVTSPDSKAVFTNGEYAEMNPVSAEVVAQKTKEAKQDRFYFFAGKGITEESIPKLVHRSPSETGRSIFMARWK*
>Ptt_DSM5022_hopAH2
MNIRSVGPHDSLMAANEKPVMADRTPQPASAGTTAATSDTQTKLDTYTPSDRRSAEAAETSPVYTKAMLNDAAPVKDNTTSAEPDTKIKDKDKVSASDPVKTPEPVLRGGANVNPDDIATPAAATKMIQDLKAIGGGTLRFQMTHDQIKDSRQLDKLRALLSEGGKQGVKVQFTFRDDANQGSGNVLTGDKLKEAAADISTIVKRFGSRTGFVLDTFHQGGKSASQEWADMQTTLIKSARDAGYRGSIVVEDSNWGGGLTAGPQSGLVKFAVQLKAANGDDNPALIESFHVYARESEASSRLASQIKALKEAGYKFQIGEVGNANLTANNTFQQKDAATNALRDNMSALKAAGADILPGKEQFQGGKLRHRAGFSTADQY*
>Ptt_DSM5022_hopAG1
MINPVKHNFSHLGFSNAQSTSALGPASNKVPNFVSRGRGKGVPVEEFNTAEECRLAGRQDSVLDSIDGKEFMRLLQKYTASETTEEEFADLRASIPRYSIELAKSDHPKVLYRGISLDDEAASLLLNTSKGYRSREIAHGLIHGLRVVKGVYTATGVASASTVSAVSQGFALVNANRKKETPVLFVLKAMPAVPALNHSGAKGVTLSESRLPLSVASKSEHEVILDITNRYEITQARRSGEFIVVDMTVLGRSKRGGEFALVETDKWKQLFGAKGSNPGGLFQAPNGVKWYVKTNPSANRLRNEVLASRLYRAAGIDVPDIELASRKGKPALISKLIVGNPKDLDTLAKNSQLKCGFAVDAWLANWDVIGLTGDNVIFNHRNKPVRIDLGGALVFRAQGEHKGNQFGTTPMELVTMLSREDNSSSRAFRKIERNDIREGIAAIEKIPDARIAALCAEHGPGNHSERIELGKRLISRKKWLVDMKQTLPYIHRQKNERGNVVTVKKPTSPSAADTWRDRYATAVFVPHSAVRGSMNNLPFRSFIPPNTMDGWRRFTTRAVNFTEPEFKRSQHLAPASGAIIFEPDGRVWITEPTNHPFGATHAFPKGKQEAGLNLRTNALKEVYEETGLLVEFHGFIGDYDRTTSRTRYYLAKRIDGTPSDMGFESQSVKLANITEAKRLLPNTLDIAILRDAERAYLKGPFK*
>Ptt_DSM5022_hopAH1
MSMNTSVSNNSPGWSPVSSGNQAPSPDYSGKSSSNAVHFLPPESTQRSPNTVSWGNGAPTTATTGNGQAGGGDQSDLIEALTTLIQALLKRLLGDSFASNSSANNPSENPSPASSGPGRASASPGGAASSTPDSGLSEQSNQAQPFNNTGLGSHGGANTVPDRIASPEAAQKMVEDVKNAGGETLRIQMTHDQINDPAQMAKLKAMVDAGDKQGVKIQFTFRDNANGGGGNVLSGDKLKQAADDVKNVVSALGNHPSFVLDTFNEGGKSATQGWADMQSTLIKSARDAGYKGDIVVEDSNWGGGLTAGGESGLVKYADQLKAANGSNNPGLIGSIHEYASGSDASSRLSSEIKALTSAGFKPQIGEVGNANWTGGGNFEQRDGANQAVKDNMGALKAAGADVLPWMDQFENGKIKHDVGFSKGDQFS*
>Ptt_DSM5022_hopAI1
MPINRPAFNLKLNTAIAQPTLKKDAGAELRRLNQSEVRANTQTRFAVNHRAPTYDVAQSALGENHGGWTAANHFKMTGSEVFIHMDRLEPNCKGEFAGDKIHLSVAPEDVPDAFNAIGKILQASDSPVDSWKVTDMKCLQAEMPAAKQRVALGAQFTIYAKPDREDNTYSPEYMGKMRGISSIEQELSAAGVRQSSHRPDSDVSPGHWSYASYRNEHKSNRSGTSNQHRNLEAEPFFQLVSFSDGASGSSRSSADHQALLPPPWAR*
>Ptt_DSM5022_hopZ3
MNISGPNRRQGTQAENTESASSSSVTNPPLQRGEGRRLRRQDALPTDTRYNANQTAASPQNARAAGRYESGASSSGANDTPQAEGSMPSSSAFLQFRLPGGRNHSELEDFHTMMLNSPKASRGDAIPEKPEAIPKRLLEKMEPINLAQLALRDKDLHEYAVMVCNQVKKGEGPNSNITQGDIKLLPLFAKAENTRNPGLNLHTFKSHKDCYQAIKEQNRDIQKNKQSLSMRVVYPPFKKMPDHHIALDIQLRYGHRPSIVGFESAPRNIIDAAEREIISALGNVKLKMVGNFLQYSKTDCTMFALNNALKAFKHHEEYTSRLHNGEKQVPIPATFLKHAQSKSFVENHPKKDTTVTKDQGGLHMETLLHRNRAYRAQRSAGQHVTSIEGFRMQEIKRAGDFLAANRVRAKP*
>Ptt_DSM5022_hopAA1
MHINRTGSPQPSIELELERFYSASQSLASSSVRELSPAEQTMLDSITDYLKDHVFAAQKLPLSESTVDQDAVHAHNEQIDNIIDSRARRLLDEGETPATIADTFAKAEKFDRMATTASTALRATPFAAASVLQYMQPAINKGDWLPTPLKPLTPFVSGALSGIMDQVGTTVMNRATGNLHYLSTSPEKLHDAMAASVKRHSPGVMRQAVDLGIAVQTYSARNAVRTVLSPALASRPAVQGAVDISVSAAGGLVANAGFGNRMLSVQARDHLRGGAFVLGIKDKQPKADLSEETDWLDAYNAIKSASYAGAALNAGKRLAGLPLDVATDGLKAVRSLVSATGLAQNGLALAGGFAGVGKLQEMATKNITDPATKAAVSQLTNMAGSAGVFAAWTTAAVATDPAVKKAESFLQDTVKSAASSSTSYVADQTVKLAKAGIDASGEAITATGASLRDTLRRRNAREPDIEEGGIAAGSPSAVPFQPGRS*
>Ptt_DSM5022_avrE1
VQVPTVNRNTGNVIAPEATARADNPSNLRQQTEQPTQRSSHSLGNMGKRLLKSVGKVFQKSRAPRQSAAKPPSTQPNSSSAPRSSREASRNTVRGTRLPDNPPPHSDHLPKSILRTRTNRANASGTTTHEIEEESTRTDTAPRNNRRVTFNLPQDQLTRSASEQISAEPMTDEEAVASAMRERRNPGSRLQGSDGTRQSMQPVDTNTASSSGTKADDPDGPLVLRNPGLEHGTSGRSELRSEHLIRNARPQPTVRLSADGKPDFSSFKTPGMAALLDDILAKPVQTYLAQQSEQGAQGHQLLQANGHLLHLAQGDSSLAVIRSSEPTLPVPGGKPPPVNMQREENHIHLDTLDGRRSQELPGKAHIAHLTDVHQTTNGDRLRVHEDRLYQFEPLNARWKPVNEIEDIAFNRLITGGNGSVYAKSDDVVVDLSSPFMPHADFKDLKSFSVAPDDSAALLSGSDVQTVLLTDMSPVIGGLTPKKTKTLELDGGQAQAAEVALSNDRLFIADTQGRLYSTDRSAFESNDPTLRLMPERAGYRLDDQPMGGHNSVSGFISGDDGRVHALIRNRQGEVHSHALDEQGAKLESGWNLTNALVLDNTRGLTVMPAPVGADRLHLDRAGLVGLSAGRIQRWDATPQCWKDAGIKDVDRLQRGADSNAYVLKGGKLLRLDVAPKHPNVAFDHNTALAQIARSTKVAMGKEIAGLENRVVTAFAMVSDKRFVALDDQNRLTAHSKDHKPIDLDTSAIDGDITELALDEKHNLYALSSTGKLYCMPREAWQATRFGGQLAAKWTPLTAPDGQPVKALYSNDDNRLSVQVEDAAGQGLMQLKEGQWQAFEQRPVEKNGLNDVYNRITRAHKTWRIPGTGLTAKLDINAFGRSGMEKSNRPTASEAIRANVYKHTLEPPRWMKNVGNNIQHRYHGREGLKELYKKELIAFKQLELIHEAGGAPPTPGNDLKARIARLQLGPEGAELAKELEVFRDELEKHARTALENIGKDYGKLKNLRQNDGVLNQHSAVAKSSKRTQLGKKLAELGSMLNFKSSGHDFVKELDAALTQVAPSAENPTATTLKRLKDNGVKLSHTKTDIGLGQRRDANEDHGLSKARLALDLVTLKDLGALISKVELLTRSSDLPRLQAELTSLRDVTYGENPVKQVTDMGFTDNAALEGAYDAVKAFSNALKKSDHAVSVNMRAATGSQDQSELADTLKAMLKNLEHGDDEIGVQRSYGLNLTSPFAVLADKSTGPWPTAGATGNRNYLFSAERCEGGVTLYLMREAAGNISGGVGGGKDYWPGFFDDNHPARSVDIGNNRKMTPNFRLGGDVTATAAASQRAGVIFNVADDEIDGFVDDLFEGKLNPLQLLNKVKDHETYEARRFNFDITTGFSADMRVGFGLSEADSAPLSAVARLGVAANVTVNLLSYTDYSLTQKNDKTELREGGKNRPRLFNSLNVGGQVRGQIGGTHTNATATPASAAGPTPATQSAANNLGVAANVTIDDKTVKRVKFRFNVATPMTTESLDKLSKSLGAAFKDKATTARLADLKDPLNPLYADMNPEQAIQARLDGLKALFADKPSQNDTQYKALRDLKRAVVQHEASVNNHSVLDNARFETSKTSLSGLSKESILTRIMGSIREASAPGNAARVAEYMRQDPTLSAMVKQLENSQGTLARVRLEPKDSLIDEIDEGSRRGTLTQTELSGLLENRNNMRIKRLVVFHAPPQTENFTSPTPLISYNSGASLSVNKTLGRINFIYGEDQDKPIGYTFDGELSRPSASLKEAAGELKLSGFEVKS*
>Ptt_DSM5022_hopBA1
MLNRISSSSPTSYVSSGSSSAGINPSINVRPPRGGPVDTLVGAASDNNLVYIGDEHGKLFIPKLITESAAKLKNAGVDHLAVEFVKHSDGAAFREALSDGKSAVKHFLEASWGRHGDAWLDKVSEALCSAHRAGIYVSGIDRKMAIDQPKTPMQKILYMKKRLALNVAWDAAATREASAVCANKSIVWGGAGHFSNSKTDGPKDMRPGLVISFDLTGRGSSRINDADEHSHIVIAGEDN*
>Pma_ES4326_hopW1-1
MSPAQIIRTPHSFPPSFTGTSSSAENSHAQSPQQVLTRAFVASGELNAAFGRTSTASEQDFTSLLGTLQRELERKTLSFPDIAELANQLAEAAKGDQGGHWLGRDEQQTLKGMIDRCKSQLAHTHASDASYDPLAQVCENLKTARLHQSISQMTGEAHAKVRGVPDLLALIQLDPDVLAEKPVGMTSYVNFGSFICMAKARTAELSEDLRSDPNEVALLLHPHADTILELERLPDALAALTENCPDTPTRDDLRSLAKETGELLQQLRANDLLPRSEEVSSYQGETSVRSREVVEPKLTLCQAGGNGQGQLEASSARPESLRYAPTRAASSGSEARVPGQAVGGKIADDAQKVAGLYAEKKRTNWTQANGVAGKISHKIQSLLGMRDAGSRVQAFVAFMADGKGRPGATMLDLGDGWMRATRVIKGEAALIDFQCDSDGKVVDARHPGRFPVLPQGNEREAFKTVLQELKFRGAETLSKVPVYYVNRNTRGYVIPTHGYVVAGHPNRGRKSGAVLYGVGGDPKRGPVALDEKLLGHLVGRSDSKTSSKLSAPVKAAISALAGASFATREDFYDAYCAVRGDAVDPLERHNEISSIYRLLPLSTMEMWPKKADDYRVARPAAPERDLRAFENLPKDIGRKAQLKKVSNVDSIDLLEAKRQFTLHQLYQDEMLGRNGTGVPSADFKPKVDAQRRDQLVASTPKFQRLPPHTTDKVGNCNTGASSLLQRAVDTYTEKNNLPPEKVTAASIFGIGSSHRLAIWDPLDGSSSNKSSKDR
>Pma_ES4326_hopW1-2
MSPAQIIRTSHSFPPSFTGTSSSAENSHAQSPQQVLTRAFVASGELNAAFGRTSTASAQDFTSLLGTLQRELEKKTPAFPDLAELANQLADAAMGDQGGHWLGRDEQQTLKGMIDRCKSQLAHTPASDASYDLLAQVCENLKKARLHQSISQMTGEAHAKVRGVPDLLALIQLDPDILAEKPVGMPSYVKFSSFICMAKARTAELSENLRNASNEVALLLHPHADTILEQGSLRLQIVGF
>Pma_ES4326_hopV1
MRLDAARGQKPKAPMDAPSSLRLRAIAGGMPSEEAGTTAPADVNQPPPADVRPEMGVGPVRLFVKLMVGTLALSTGVRFARYPGDFAKDPGGSVWAAINLQHRSSVTHLEQGNKTVLERFGAHIPKDSACFKARADVTHDVPSGVAGQWNHKTQRVKLNPNIHFESHPAQVAGHEFIHCYTHPEFVERHIKHPHWKALNEGLTTRLTEKLPDPKRLLPIPLAKDPYHGFKLSTGDSWPDAARRIEDEVGEDVLLKAFFGGDDQAISEVAKAAAQIYPKIASRITERELYQAGSMRGGQQLAECYVGALLKNGQKLPDSFTNYLLPVFSYSDISPGHAKKIQAQAEKSQKRMGIVFDTAFFSPDLKTQRLALGMLREDLLMHWKKVIPDRK*
>Pma_ES4326_hopI1
MINLSNLSAVATSVARAALGESNTSKINHAFDVASHIAGQTALRVGNSLLEQINRLNERQQQGLSEILKALRGEKPVDGVHTHSGGGLFKLARAAFDVVSVVWERDKLKPHVMSFLKALDSQGKTLFSLGKEMAKAFAESVQGPDKNNGKTESSPYASFASKVGMSKVVQRLFNELGRPGAERVRRPTSGPAPRPGGAEQQARPETPPRTRPQANGAPPPPPKAEPRPSSGRPGGAQQQARPETPPRSRPQTNSAPPPPRAEPRPASGRPGGAQQQARPETPPRSRPQTNSAPPPPKAEPRPSSGRPGGAQQQARPETPPRSRPQTNNAPPPRSNNTAGASASAKVGESGPAKPAVKPLYEWLGLSDMTASPAAVKKAYYNASMKHHPDKNPGDAGATARFQDISNAFSILSDPEKRKAYDSGRMNEKGQYV*
>Pma_ES4326_hopBD1
MMMRIQGGTSFSIQQNTPFEHNPAQEQGRASFGEERVSISSPVGSQASVSTEPAENARVMSVVLSPQRPNVKKTDLIPGDILLLIDEPHDTEKLHKIIIAGQKLEGLSMRRNNIGKASAVHAILWTRNPQNPVSTERGGKGESEVVEMRGGGIMDTALRKGLYQVYRPKDKNIGDWAAQSAMSWASERKIPYNAIKSAKSVTRFSNFGPLAIASAKKYSQDAFESNPKWGKDGAFCSHLVLAAYQAAAQNVGTPLSGALKVDAKGCSVRTLSHFLQKDTTQFEFTGHLRIKPDEVIFPED*
>Pma_ES4326_hopAB3-1
MVGISGRAGPSGSYNYSGHTDNPEPVSGRARDSNSEANSSNSPQVPPPLNAPASPMPAGRPRFLRSMALSSQTREWLEKGMPTEAEAGVPIRLQERAANTAPQARAEERHTQPADAAAPHARAERGRTLQAPASTSPLYTGAVPRANRIVQQLVAGADLANIRTMFRNMLRGEEMILSRAEQNVFLQHFPDMLPCGIDRNSELAIALREALRRADSQQAARAPARTPPRSSVRTPERSPAPRTATESSSGSNQRSLLGRFAGLMTSNQRRPSSASNASTSQRPVDRNPPRINLMPTGANRVAMRNRGNNEADAALQALAQNGINMEDLRAALEAYIVWLRPIPLDIANALEGVGITPRFDNPEEAKVDNPLMNLSSALKRRLDA
>Pma_ES4326_hopAB3-2
MVGSINRAGPSGAPYGHTAPEPAPERAHESGSGASFSNSPQLPAHSSDAPTSQARDRREMLLRARPLSRQTREWVAQGMPPTADAGVPIRLHERAATAVPDARAEERHTPEEPADAAAPQHLGARAHANGIVQQLVDAHADLAGMLSMIQDGRRG
>Pma_ES4326_hopT1
MMKTVSNHSIPSTNLVVDAGTETLAQKSQPVSSEIQRNSKIEKAVIEHIADHPAAKMTISALVDTLTDVFVRAHGEVKGWAEIVQAVSRPHDSNRHGSGVLSPRFDVMGSVGWNAAAIRATSRVGTLREKGTLFTNLMLSNNFKHLLKRVVSDPALQQKLDGGVDLNYLKACEGDLYVMSGWAARASESREQTGKARYETASNLSQTLISARELAFHRHNPVNHPSAQTKVGFDKVLPEESDLQVLRGHGSSVWSVKPGSDFAKRAEVSGKPIIAGPSGTASRMVAVARFLAPACLKSLGIESEQNLKELVRYACYAYFGQDSHHSMLEVNLGVASHGMPEQWDDTLYNEPFSNSIKGRGFGIDNLAQRQVVRQAAQKS*
>Pma_ES4326_hopO1
MGNICGTSGSNHVYSPPISPQHASGSSTPVPSASGTMLSLSHEQILSQNYASNIKGKYRTPPRKGPSPRLSDTLMKQALSSVITQEKKRLKSQPKSIAQDIQPPNSMIKNALDEKDSHPFGDCFSDDEFLAIHLYTSCLYRPINHHLRYAPKNDVAPVVEAMKSGLAKLAQYPDYQVSGQLHRGIKQKMDDGEVMSRFKPGNTYRDDAFMSTSTRMDVTEEFTSDVTLHLQSSSAVNIGPFSKKPYEDEALIPPLTPFKVTGLHKQDDRWHVHLNEIAESSDE*
>Pma_ES4326_avrE1
VQVSTANRNTGNVIQPPATADIRNPANLQQRTEQPTQRASHSLGSVGKRMLKKAGKLFQKAKAPRQAPATPPPARNTRTVPPTSNGQTAKNDLRESRLPGSSHRGTDDTGKSLRATRPDEASSSGTKADDPIEPSSPHGPRLQRNDGGRFEFKDEQLVRKAPPQGTIQLGADGKPDFSTFNTPGMAPLLSDILAKPGQTYLACQSQPDVQGHHLLQSNRHLLHLAQDDSSLAVIRSSTATLAVEANTPPALDMQRVDDHIHIDTPDGRKSLELPGKAHLAHITGVHKNTGFDRLPVREERLRIHEDRLYQFDPTGFRWKAPEHMEEIAFNSLATGGNGSIYAQSDDVVVDLSSPFMPHVEVKELTAFSVAPDNTAALLSGKETQAVLLTDMSPVIGSLTPKKTKALELDHGLAQAVAIGLSAKKLFVADNQGRLYSADRSAFERNEPTLRLMPERTHYTLAGQAMGGHNSVTGFINGDDGRVHALIKNRQGEIHSHALDEQASKLESGWNLTNALVLDNTLGLNMPTAPEPANRLNLDRAGLVGMSGGRIQRWDATPQCWKDAGIKDIDRLQRGADSNAYVLKGGKLLRLTVTPEHPNQAFDHNTALAQTARSTKVEMGKEIEGLEDRVITAFAMVSDTRFAALDDKNLLTVHKKDHPPVPMDFPGLEGDIKELSLDEKHNLYARTSTGGLFCLPKTAWQANKLGALLEGKWTPVATPQGQPVKALFSNDDNRLSAQIEDAPEQGLMQLKDGTWQTFKQRPVEENGLNDVHSRIKRSNKTWRIPGTGLTVRTDVNILGAGGVEKRNRPSAGELWRANVYKPDGKVPRFMKNIGNHIQHSFRGRLGLKEVYESESRLFNRLELIHETGGEPPAGKDLKARIAGLDLGPRGATLVKDLEAFRDELESHSYTALMAIGQSYGSVKNLRQPDGLLNQHGELAKPSTRRELGKKLTELGSVLNFKSSGHDMIKELQDALTQVSPSADNPTGKLLSTLKRSGLKLTHPKIEIPLGQRRDAREDHGLSKARLALDLVTLKELGDLLDKIEERPRQTDITTFQNKLKILRERTYGENPVKQVTDMGFTDNAGLESGYEAVNSFLKSFKKPDHAVSVNMRAATGSKDQTELASKFKSMLKQLEHGDDEIGLQRSYGLNLTSPLNVLSDLGAGPFPSAGATGNRNYILNAERTEGGITLYLISEAAGAVSAGVGAGHDFWPGFFDENHPARSVDIGNDRKMTPNLRLGGDLTGTIAASKRAGVVFNIPDEDIDGFVDNLFEGKLSPLEILKKAVDHESYEARRFNADITLGGGPDARVGFNLSESGSSPFSAIARLGIAANVTANLMSYTDYSLTQKNDKTELREGGKNRPRLFNSLTAGGQARAQISASHVNPTTTPGATPASQSAANNLGIAGTATVEAKTVKRVKFRFNVAKPLTTESLTKLSKSLGEAFKDNTTKTRLAELADPLNARYAGKSPTEVVQAQLDGLNDLFKDTSSQNDKQYKALRGLKRATIEHKAAVNKHSVLDNARFETSKTNLSGLSQKSVMTKIMDSVRDATAPGNAERVAEFMRKDPKLRAMVKELEGSEGTLARVRLEPKDSMIDAIDEGSLDGTMTQKDLSTLLEDRNNMRIKRLVVFHTATQAENFTSPTPLVSYNSGANLSVTKTLGRINFIYGADQDKPIGYTFDGELSRPSASLKDAAEKLKQEGFELKS*
>Pma_ES4326_hopR1
MVKVTSSGLTAIPALQHTESAAPAANPPPSPEPSSIAADSESSRKGGMRNRTHASLNSQMLGLQAVPSQRGRHVRVASHTDGESVINAWLAKRPSVQSETSLGNDGKLVRYPAVKAEPLAPRNEAFFTSVPGMLMAVLTVHPEMEHGISGKTPADAVAARLAEPPIGLLTGVWQSSHDRAYLERGGVVXXANMEERWTPLTLPGMNPREPLRMIGLQADGEVYLHNGKQLWRATDTSGESITTERLPEGAALRIGAGGQVHGLHEGAVHSDGISRPVELWRPKAGALGSEQSPARPVDLLPLPGGTAALILDDKGRIYQADLKGKGPVEAHRLKLPGDFAQGKGWAVTAMGLSRDDTVHLMLQDQNGRRMSLQRAPGEALFRPAYLLDRPLLLLYTEGLHVPSEAAVQSHVLLDGHAQLGHIDGVLHYKAAPDQPWERLKQSGGEPLTGVTALYSSPLGFIDRKPVFALRGDARQVVELKLDGRTSWLPSDAELPRHPAGGPLAVIPDTIALRTSLIAQFGEPVQALAVHGNRRVVALTESGRLMAADADSRTRRLPALQRPIAIAVGLNDQLLVLHHPHSHRPQLKRLNAKDSWEPVPIILPGSVHPSSLRATRTGQIQLQLGENWHTLLPSMTSHDNRSLPARVKPEPDSDELPTENFLAGSNALANQQQASRLSTPHHDASVVTTLAGTTANNPLTMASSVKAVVDTTRAQMGALTRDVLGSVANSAMRSMAHTLGVVLPPTPQEKRLATFHNEAKQAYAAGKILFEQLPTFAQVRVASAVGPSDGEKFGLSHQQTQRLLTLREEKLEALLRDLRKIGFHEGVIMGDMGDSGSADDRVSTTSTPTFKLAELWRRQHSRVDKALSSAGLSKSEDILPNLNQSIKALAGGAALHADRMSEREAELLSVLHEVSEKMMRAGVRLPAADGSADSAHSQAPYGLRTAGLVAGLVDYDALLGSTDAQALEMTERLQQEARLAALCKLGLSSWVQLAAFDDVVTTFREQITLSGSARRTQLLKNLGLPPDAAPDEMAARMSDLLLDLFNRSTFFSTQSRGLELRGSLGSADWKHLNAFSVGVTGEALQVLGVERIGDGKDGDAGLVAFFVRHAKASVSATSGVGIDFKPGPGSGGRVLDSRPGRSMNSTWGGSGNLGISGAYQHGQGAAVIIAPSTISDFVRLLFDVNHPDSTQILRTGVNGGSIGLDLFETNVNASVGANVSVSPFSLSQKYGPQKPAAGAAVSGADNRRSTASGALSVGGTAQAGAHWGQMELHLDHAWADIIGLEFQGRTDFNLEFNSSLNLGGALSSALGDNPQKLINASTGNGNLQLAGIRVASSDVQLPTDAAVDDTRRGPFLSTASYKRTFDTEVAKPVTAGEWGQMRQRLAKAFPDNIAELGALDYPTRPGERIATIKQVLDRIQGAKARSVEAIGAMDGKALRRQRLDAAREMANAGNSVWRASSEIERASIVEMLHQLRQQEQSAVQNHARAIPGARVEFNLFGRESLETVVFHAIGHLGLGSKLNDLAELRRQVPGLDQVMLSFQSLPKVNQVRYVFEMRPQARFAINDALLAREQQASARALGLPGASESELNWRGVLDKIQATPDLYRLAAIAVHNTDENPVTSRIGLPLLNVSATGATSHQLFEAEIQFRYGLYDGLQGVELLEAGNRALQSPLRALQQSGIQALGQRTQAGEVPYGPPSPRKEPPLRTAGDAAALTTNDIARQLDVKVQRMNTAHEREANAISSFLQAYGMASAHLDRLLLRIPELPLPEVEDRDADGGRVRGTFASLQQHHQALDEAISAMQQASEKVYTIPGKQTAQEQNPALAQLLSVEKRRRSLGHALEALAGRGVEAGTATGLELNRVLSQVNDLVVRRDALLKQRESGVQEGGLDSEELEMELQLTTSVLQRLRADLLGERQAMEATAMRLDQANRAALEGERSFSDAVRDMAWGELDNM*
>Pma_ES4326_hopAD1
MLIGHSLHHMRPTAVDSSLPTSATSQTISNTKSRLDPHRVRELTFIGVGSSVAYLLNELNGRFADSGVTTPFLGKVSIVGKDDSWAENVRGKGYINHQTEIISQWDQQVPKYDPNYAARAEFSASNRRQLTRTVELGAEHLKAQVTGISRLDDGCFRINLDNGQILQSRQIVLGTGAGPHTSIWNSVTSHTQAEKRLDNIKLHEQKALRGKVLDLDEFMRASDASPQTFAGKTVVIHGPNAGIDAAERAGELGANAVWFTRSTNPVLLDGNQLKFAPELAKSAIHKVDKLDIRPTKLENGFALRLHYSSLGQDSREPKKVLDADYYVYAMGQDIHKPGSAAAILGSLLDQLEPIYDYDQVYSDQPFKTVIGLQSRGSNSDNGLIIVGAAVAQLATNVQHSYKDHALDRILEEMTRLPEKQTEKLSKMLLEGAPSVQIQTYLKTWQLDSGQPPDKQVLQNQVENYLAARDYFQRQTNEQKGNLDGVAAEVKNQTLTEVASVIVSPQLGTIKASAAALSGLMPAYVANGENNFTTDNRTMLRAGIAARYPNIGNAEASAFIDEVVTLRHLNSQRFIEKVAGEMMDKGAQPLVSLRPPVLGVPASVRTAYEAYLHALNSGAHDGTPLSQRWLPKK*
>Pma_ES4326_hopX2
MGLCVSKGSTASSPQHYAVRYTEQVTPSPSPSVASTSPSLHDSTAIGSPLARRSVLLPHEVQQAAYQLAMRLNGRAIEDASDRKRLVDATATVHETRLALHRGRGKVDSDLRLSNGRSATYSSLSYCLGEDDENLLAGSALAAGAGNCDHNAAINTRRHAVRMEDGGQMMTVRDYEQTHLYALYQPPNSAEADESTVVLDSWGDGPAVLLRDSHWAESYGTSTHVIERFDKPDATDALARTNAFRAEIENPQTALHANARELETAFLANPAPGDIFSAMPVIAPHLAESTRRRLQECSPRTRNVLAADAARDAYGLDDAQANSPRTTKAILKEAKRLDALGRPPLSW*
>Pma_ES4326_hopAA1
MYINRSISSQSSIGTESFHSAQSVASSSVRVLSEAEQTKLNDITHYLTDHVFAAHRLPVNDINVDQDVVHAHNVEIGKIISARALRLLDEGETALSIGETFAKAEKFDRMASAASGALRATPFAAASVLQYMQPAINKGDWLPTPLKPLAPLVSGALSGVMDQVGTGVMNRATGDLHYLSTAPEKLHDAMAASVKRHKPGVMRQAADLGIAVQTYTARNALRTVLAPALASRPAVQGAVDISVSAAGSLVANAGFSERMHTVQARDHLRGGAFVLGIKDKQPKADLSEETDWLDAYRAIKSASYSGAALNAGKRVAGLPLDVATDGLKAVRSLVSATSLMQNGLVMAGGFAGVGKLQEMATKNITHPATKAAVSQLTNLAGSAPVFSAWTTAAVATDPAVEKAESFLQDTVKTTVSNGTSALADKTVKLAKAGIDASAERIATTGASLRDTLRRRTVREPDIEEGGVAAGTGSPVAVPFEAMRP*
>Pma_ES4326_hopM1
MNNSRIGGSGSIEITQLHQPPAATPTPTAHPNAVTPGMPPPLTLTQSQSGTHAAESSAAGAARLKIAARHAELLAVFQSERATAPGSGAPMISPHAALLIGGLLESEKLPFEVAAEGLSPERYQLKQFQDSGLQQKLNLFVHPGHAPAKAEVAQLIKGFATSVADQLEHFQLMHDAATAPQGPHAAEDRAALAASQTALGEYAGRASKSIGEGLSNSVATLGKHIVGLDRMLQDAEGDDKEALHANRQALVDAQATLVDLHADFSKSPEAKRLNSVAAHARLDNAVSDLVTARNTVAGWKGAGPIVAAAVPQFLSSMTHLGYVRLSTADGIRNKVPDASSDANMLRALVTGMVAGVAHETVNSVVKPVFQAALQKTGLNDRLNMVPMKAIDTNSVIPDPFELKNQNGELVRKTPEEATEDKASVETQRAILNQMKVQGSSTHPVGEMMAYSAFGGSQAVRQMLNDIHQLNGQTLSARALASGFGGAVSASSQTILQLKSTYVDPQGRKIPVFTPDRVEADLGKDLAKGMNLLDPSVRATFYSKAISGVQSSALTSALPPVTTLPKGASGTLSAGTIVRNMTLAATGSISYLSTLYANQSVAGEAKALKEAGQGGATPMLERTETAMKNIVDPGRASLPHTFQQTTLGGFPRKLENAYHSARGVLQVASQFGVDIARAADGRAADGVSSLRNSLKSAKPPEAQSRPEASQQASELVDESYVELQTPRPGPTAPRAERPAPVVPLDDAQLSALEEGKLNPEDLSVSR*
>Pma_ES4326_hopQ1
MHRPITAGHTTSRLILDQSKQISRTPSESSAQSALSQQASMSSPVLERSKSAPALLTAAQRTMLAQVGACNAHLTSDENMAINELRSHKPLLPKDTWFFTDPNKDPDDVVTYTLGKQLQAEGFVHITDVVATLGDAEVRSQRAEMAKGVFNKLELHDVHVSRGRDYAMNSLQSKEHAKFLLEGHALRAGPGEIHRDSLQDMSRRLARAPHGVGIVVIAGMSDINALITTCPDMVRERVDDITIMGGVEPLKDADGFVQPDARAYNNATDMDAARSLYRKAQELGIPLRIVTKEAAYKTAVSPSFYEGIAGSGHPVGHYLRDVQKSALKGLWEGIQAGLLPGLDDSWFFRTFMPNAQIEAAQLDKNKESSFEDIWPKVTKLNLYDPLTLLASVPGAAKLLFKPKAIHTEGFGVVEQVGPDDVTHPEKAKLLMSALAKSALVQSTVAPD*
>Pma_ES4326_hopAQ1
MNRISTSSVNSSFNYTAPTKEAQNRFASAPDNSPLVATTTSITQTLVQPGRLDKNHRLMDSKIINFSVAFNLGRTRSIAGGSA*
>Pma_ES4326_avrpto5
MGNVCVGGASMARQVNSPDRVGQGSEVDDEVTPAQLLSAKDALDNAAGLTRPQLHFINNEAPQTLREHYHRLHRVTDALLQTAAAHHRYLTNDTGFNTGDTSENIVQQISTKLTEWSDMREALDEAMRAQSGIPQEFRPAVDARGNVLGMARFAPHNG*
>Pma_ES4326_hopAF1
MGLCISKHSGSNYSYSDSDRWEVPAGPPNARSVSSHQTASARDIASDEVDERPATFSHFQLARCGGDYTLSMVSSAAYQAERRHRGNSIKDRSQSILPWVQVYHSKKGLDYSFQIDRTTIVKVAGFNCSVPNDRGTRHLYSAGTSQINMPVIADNMSACIAVACAAENVDAATGERGPGAKVRVFHLLPFRREDLVPEEVLASVRDYLRTTKEQGLTLRVAMHGGNIEDDFSVSTAQALKSLFANEGIPLELDETCAKRTSETLLGAVILDDNSTHFIKHLVAS*
>Pma_ES4326_hopZ1
MGNICIGGPRMSQQVYSPERADTPQRNALREQTEADIEQNSESMRLQQKIDDLKPYVSNATGPMKAYGQAAMDRASGKKTYVSFAELDAEHLDAMVDVENQRNPDLNLRYFKHHKEFIQALESDGPSSFRAIYPLTKPRTGQAAKHHVMADVRLTPCEPPSIVITEPGVIVGKRNKQLPRHNQTLEDLSESGVQLSQVAIIETQAQKTPDDCVMYCLNYAIKAHKNADKFDDIHHGLQRGTFVNRINGRRVQDADHCGHF*
>Pma_ES4326_hopX1
MLDRRLMMKPVSGSFSGYHPMATVSEQPVAKPRASESPQSESIEERPACLAPVAGAGQPLPGASSSLSAYLLLRRLDHRPVSQEGINALTPADEAVVEARNALPFGRGNVGVDAQKTDLESSIRTRSVMRLTRDAEAAGHTPMRGVDADMNWNVLVAMSGRIFGAGNCREHARIASFAYGGLAQESGRSSEEKIHLATKAGVDHVWVETDHPDADSSPMVIDPWANGSAILAEDSRFAKDRSAVTRTDTFDLSLAAEAGQIAKATAEEALAHTQGRLQQRLASERPDAVPLESGRYREEVSVLDDTFARRVGQKVNTADPRGMLNVELEAVGVAMSLGGEGVKPLTQEASQIVEKAKKFASPGGMPRDA*
>Pma_ES4326_hopAS1
MTLRINTPVVTPAITSAVPLETESTSRSKPPLTPVEPLEPPAVANPSAPRSTPGVQQAHGLKTRIAGKLSERQTNFSLVIPGTGRTINRPLRSGVPEGEAGAANDQADDPLLKEAHELQRLAESALTSLKAAPTSLWERPAPSKARRLTTKVFPWLKPAALREVVSTDSKSRGKAATPQPSPEAIAAAVEELSTRLDHQSKVLATATHALVAAREHLDSLEHAAPPSSAERLDQARARVRQADATTRLAGQQLRELIQGTEVLQLGALSEGQDQVEQQAGFSREWLTDLRTRMQTVDARFANRHAAIAIELELKVAETRELISLDHDMTVAERAAAHANAQLATLRAQRREAPEGSAEAGRLDAHIEQALAERSQAMQTHQQLAKRLVRVSSDCARLNDEIGELHQRLAIVSGERSVLKTLEQQLPAPEQTAAPVEKHAEARIDKTALKKVREQYLASQIGEANAFAAAGAEDIQPALQRIADRLQGTPPPTPLPAFAVVEIVTSALAALTGNDATRARRVLNLLNQHPLEHWPQVAEDLAKSVRTRSAKNNSVQQDTVSFCRKLATVPRGMEILHVLSSDGTASITAERAKPLRVFWNADEAQQTEPDGEVKAWLQTAKQVARSKLDGNEKSFDDIDHAAFNAVRNGYFSNAHGTPYAQHDRRLKKATAEWVMRAVAANTSQEAPATTPTKSSLARRLVPTLNKTPFAKSTLNRAYSVGESMGLQSPRQQVDQVISARIKQLEDTLKNCRGAPQLQLEISAAHALLDHLKSLEKKGTHLSQTMLKKRDGQSMQSLLKARLHQQRLSQMWDKPDASGKRAVNVLHKAQPIELPPLYRELANSKLSVYEALNRVDEHLREILPPALQPSQSVDEVLEQDLGAAIKLLKNRHLREKSDIVTFFKPFILESRLRDRLRLGGGGTLGVGLPSLPYGLISPLVSPIFSAEKSRSDEAFAQLFMPILGMEMSFGKARTEAAEATIGVAVGGAVAEGVAIQTALTGRFTAQETRTSSTLMRFFRTRHKDDEMRGNMLNALDSMVRWDILEPRQGQRYSGPLEAILARNPEVSISQIDATSSTRNVAARVALRTPAGRFKDGSSDASQTLTLEPSVYVDAERIKEERTETGGFISVVGAKGDTAQQRAGVTANLNVAPIASSATPARKGANYGVQGQGLGLQLGMSRDLAWALEKNEISPFLIGDKQDADLDRHYSTPRDMQAEISANRDLWLLRCIETLEPDETGNKDTPDNRLRAAMLLDAFEATIKRLGQESILPVQRQLLDERPGGRGDRRVPRHSGVGHAAWGLTGGGKGSARHRRYPADQRNVATTGIDRS*
>Pma_ES4326_hopD1
CXVLXRRARLAREANPPRAFRRAVCPCQWCASRSTHSPVLSLSLEPKSPCDHTLDPITSSGTADSAMNPLQSIQHNIATPPISGGQPLDAVGPQAQQSHPKRISPSQLSQSAHQALERLSANAEHQRLASLVRNALQDGTFQFQSSNHTQVTYKASICLPADTDTVRTDHLINNELTVQARLNDQSEYDIVSAHLHGSSKAISFDVPSPPPAHANPPRAFRRAVCPCQWCASRSTHSPVLSLSLEPKSPCDHTLDPITSSGTADSAMNPLQSIQHNIATPPISGGQPLDAVGPQAQQSHPKRISPSQLSQSAHQALERLSANAEHQRLASLVRNALQDGTFQFQSSNHTQVTYKASICLPADTDTVRTDHLINNELTVQARLNDQSEYDIVSAHLHGSSKAISFDVPSPPPAHGSASSVLSERTHLGMSRVLSQDAVDSSSLETPLLSSPDHSRPPSQPKPVHIGSVRRDSGSLVSDNPVVQALLSFAQADQAFPPQAASIAGVQLEMRPRRDIEKALEEFKGAFTVVKAQLMSGANSSERVDEDVNADIHIPLLLKAIERGAAAFGPNASIGQNSAKAFLASCAPKITSNDDVLSEFINQKLKGDDDLQVRLGAQELLHVATKKEFQLGGLAGSIGVSSILGSAWELGASELLKNAIFGKNFSPSQYALQLAGIDSVPPLIIESMDTMCVLAIIKGMKGEEWSMSDLLPKALKAGAISSVVSFPNNVLQYAGFKSRVGDLAANSVTTEAAIFGAASGIPPEVKESEELMRAGLFQSMKDGVMAHSGEGVDTKKTIERMTRHALDIAPGESTAVKSMGLASIVGMIPLIASNKATGLLSEQVLRIFRSAVFNPIEAIALNALALGGRVNVPGLFDSDNAKHARVVQTILARASQHMEAGDRDISAEELHQMLAPRSEFLRHVGSAIVNGMNASFEAIPALVRKLGYGEAPLAERIPYQDLAVPDTSRQPAP*
>Pma_ES4326_hopAO2
MSNHTSGACTHRPLLEPLEHMHHEGGAFIHRIQSMQNHVIISRGATPLSGRVTASDVKPAYAQLTPEAYRYAITKFKQALTTPERPTGEPVFIYDRTPGELENFRSSDGFILPHDLNQRGWDTLHISGSASIASLEQVQRLHPTPERPVVVLDVREESHAIVGGYPCTWRLGNNWANVGKSRNAVIADEQSRIAALKQQPTVEIIHRKDAKHGLENPRKVVLKNPDISSEEDLVKSTGAEYLRLMVTDHMGPRSEDIDLFVAMERALPEHGRVHIHCGVGQGRTGIFIAMHDMLKNAHHVSFHDLIERQLVFNPGRALDFNKDVTHEGRANLRNDRLEFISLFYEYAKQNPKGAPRSWSEWLADPNTPSQQR*
>Pma_ES4326_hopAZ1
VTYGIRGGAGTSAYYTQPQPFDELKLDQGQIQEKTEKLKEKGYFTVPISDTTRSYLHQQSSLSNPAWRNENVGKVVDLKATDYERSTTAVAKDIATTLTGRQQQLRPHEFQLRRAKNQGADQWHQDKGPKKVICIATIEGRGTEFVKRAESEGIFEAGHFGKMIPLDAEAVEERTKEAKQDRFYFFAGKGITEENIPKLVHRSPHQSGRSIFLARWQ*
>Pma_ES4326_hopBG1
MQIYDRGRQSMIDVAIESSASGNAKKIEIRSASPTRSQHFGTMSVAPQLNSLRLLSIENHKKTAVRQVGSRFLEIADRMRSDLALSSVSLMCQDEGAAKFFYKNGFRFVGSGADAKNSALKHHIDHPQDALPDEIVFLGDMERK
>Pma_ES4326_hopBD2
MVQPHRATNANAAIASSSTSPPPIDVRSQSPNTSAQEVNAVQGVTAVFNGKLKKSDLSPGDVLILIDQPDNTCLTHKIIKTGQLLPSMSPLRNNKGDPALVHAVMWSKTQNNPDKLEPNGAGDPEVVQMRGGKQQSSLSGPVQQGLYKVYSPKDKNLGDWAAQIGQMWSADKKIPYSKLKCVLSVVRNSGFKNGGKAASEKYGAEAFENSPRIRGAFCSHFVLAAYQAAAKQIGTPFKGALKVDAEATSVRTLEHYLKKDSEGFDFKGYLKIEPEDVIYKE*
>Pma_ES4326_hopAL1
MDVRSAPSNHATAVPTAQPSAPSIKSTLSKLFRAQCSDPVPLSSSSSTERIAPPRVTANYSAVVDISKTASHSKTNADTAEKNSFSWLKNKLSTVSENQQKKQAIQNFIAQVSQQYNVEEDVAKLAVAASGAYRQLRFEETQQQRVHACLQDTEALTAMIDLATRKPLTYKMVMGLDSSDCSFDPIARISDHDILTEAEQCQVVRSAFASADKVCVVTSYGIKPLGAPKSDALSPTIASVLQGFASKQHDKDFTGVFFYQKSDAIQNYYTEDKRTNISIKENDWAKAVTLFNAAVERGEIEGPKEGLK*
>Pta_ATCC11528_hopAG1
MFIACPKTNVQEGLMINPVKHNFSHLGFSNAQSTSALGPVSNKVPNFVSRGRGKGVPVEQFNTVEECRLAGRQDSVLDSIDGKEFMRLLQKYTASETTEEEFADLRAAIPRYSIELAESDHPKVLYRGISLDDETASLLLNTSKGYRSREIAHGLIHGLRVVKGVYTATGVASASTVSAVSQGFALVNANRKKETPVLFVLKAMPAVPALNHSGAKGVTLSESRLPLSVASKSEHEVILDITNRYEITQARRSGEFIVVDMTVLGRSKRGGEFALVETDKWKQLSGAKGSNPGGLFQAPNGVKWYVKTNPSANRLRNEVLASRLYRAAGIDVPDIELASRKGKPALISKLIVGNPKDLDTLAKNSQLKCGFAVDAWLANWDVIGLTGDNVIFNHRNKPVRIDLGGALVFRAQGEHKGSQFGTTPMELVTMLSREDNSSSRVFRNIERNDIREGIAAIEKIPDARIAALCAEHGPGNHSERIELGKRLISRKKWLVDMKQTLPYIHRQKNERGNVVTVKNPTSPSALDTWRDRYATAVFVPHSAVRGSMNNLPFRSFTPPNTMDGWRRFTTRAVNFTEPEFKRSQHLAPASGAIIFEPDGRVWITEPTNHPFGATHAFPKGKQEAGLNLRTNALKEVYEETGLLVKFHGFIGDYDRTTSRTRYYLAKRIDGTPSDMGFESQSVKLANITEAKRLLPNAVDIAILRDAERAYLKGPF*
>Pta_ATCC11528_hopAZ1
MEPLLNELPLTAPSDGLPSTKRSSGPKGQFVVNTTFNQRKISVTYGIRGGVGTSAYYTQPQPFDELKLKPEQIQEKTAKLMEKGYFTVPIAEPTRRFLHEQSSLSNPAWRQETVGKVIDLKATDYERSTTAVAKDIATTLTGKQQQLRPHEFQLRRAKNQGADQWHQDKGPKKVICIATIEGRGTEYVKRAESEGIFEAGHFGKMTPLDARAVEQRTKEAKQDRFYFFAGKGICEDSIPKLVHRSPHQSGRSIFLARWQ*
>Pta_ATCC11528_avrpto4
MGNMCVRGSSMANQVHSPDRANSSSGDNNGITPDQLINARHELSEVAGLPREVHSFISSNSAPADLRDRHNTLFRNTQTVLDAVDIHDRSVRGDISAISSTTSDQLMSSIQSLKSKWDGFRRELQQAMPARASSEHYRIAEQPGGSMQLSSLTPSPYRN*
>Pta_ATCC11528_hopAR1
MSGGIAPACMLWNRMAHPDTHISILGYLASFLVEEPRRKQSEAHMKINIATSSIAILHHQENHAPKASSAPQPEHAQTNQQMPLDLALRPKTRGIHPFLALMLGDKGCVSSSNVNLEDDSTTQVNLEDFAVASRDVNRNNICAGLSTEWLVMSNSGDAQSRMDHLDHNGEGQSNGAQRHQVYDNALASALSNDDEAPFFTASTAVIEDAGFSLRREPKTARASGGSAQLAQTLANDLAQTGRKHLLSLRFASVQGHAIACSCEGSRFKLFDPNLGEFQSSRSEAPQMLKALIDHYNNLNYDVYCVNEFRVS*
>Pta_ATCC11528_hopAH2
MNIRSDRSYDPLMAAREKPVMAGRTTRAVGAGATEANPDTQAKLDTYTASDSRSAEAPEAFPVYTRTMLSRNARSLESEASPSDRALLASQKALVSQNDTKAVGSEVAAVKDSTALSDAEKKAKEAEKAASSEAAKAAQTVARGGANANPDDIATPAAATKMIQDLKTIGGGTLRFQMTHDQIKDARQMDKLRALLSEGDKQGVKVQFTFRDNANQGGGNVLTGEKLKQASADISNVVKKFGSRTSFVLDTFNQGGKSASQDWADMQTTLIKAARNSGYKGTIVVEDSNWGGGLTAGPQSGLVKFADQLKAANGEGNPALIGSFHVYARESEASSRLGKQIKALREAGYKFQIGEVGNAKFLVGNTFQQKDEATKALQDNMTALKAAGADILPGKDQFQDGKLRRRAGFSKSDQFL*
>Pta_ATCC11528_hopX1
MRIHSAGHSLPAPGPSVETTEKAVQSSSAQNPASCSSQTERPEAGSTQVRPNYPYSSVKTRLPPVSSTGQAISDTPSSLPGYLLLRRLDRRPLDEDSIKALVPADEAVREARRALPFGRGNIDVDAQRTHLQSGARAVAAKRLRKDAERAGHEPMPGNDEMNWHVLVAMSGQVFGAGNCGEHARIASFAYGALAQESGRSPREKIHLAEQPGKDHVWAETDNSSAGSSPIVMDPWSNGAAILAEDSRFAKDRSAVERTYSFTLAMAAEAGKVTRETAENVLTHTTSRLQKRLADQLPNVSPLEGGRYQQEKSVLDEAFARRVSDKLNSDDPRRALQMEIEAVGVAMSLGAEGVKTVARQAPKVVRQARSVASSKGMPPRR*
>Pta_ATCC11528_hopT1
MMKTVSNHSIPSTNLVVDAGAETLAQKSQPVSSEIQRNSKIEKAVIEHIADHPAAKMTISALVDTLTDVFVRAHGEVKGWAEIVQAVSRPHDSNRHGSGVLSPRFDVMGSVGWNAAAIRATSRVGTLREKGTLFTNLMLSNNFKHLLKRVVSDPALQQKLDGGVDLNYLKACEGDLYVMSGWAARASESREQIGKARYETASNLSQTLISARELAFHRHNPVNHPSAQTKVGFDKGLPEESDLQVLRGHGSSVWSVKPGSDFAKRAEVSGKPIIAGPSGTASRMVAVARFLAPAFLKSLGIESEQNLKELVRYACYAYFGQDSHHSMLEVNLGVASHGMPEQWDDTLYNEPFSNSIKGRGFGIDNLAQRQVVRQAAQKS*
>Pta_ATCC11528_hopF1
MGNICSSGGVSRTYSPPASPVYGSGVSSPSRFVGQYTLTSIHQLSSEERENFLDAHDPMRVYDLNSETSVYRTTPREYVRNGYATGNPNSGATIALHEELQESPYAQHIGARPDQADAYRPRTAHASSLNTPSLNVMAGQGALSALRSYARSDHVTTKMRLGDFLDQGGKVYSDTSAMSAGGDSVEALIVTLPKGRKVPVKILD*
>Pta_ATCC11528_hopW1
MSPAQIIRTPHSFPPSFTGTSSSAENSHAQSPQQVLTRAFVASGELNAAFGRTSTASEQDFTSLLGTLQRELERKTLSFPDIAELANQLAEAAKGDQGGHWLGRDEQQTLKGMIDRCKSQLAHTHASDASYDPLAQVCENLKTARLHQSIRQMTGEAHAKVRGVPDLLALIQLDPDVLAEKPVGMTSYVNFGSFICMAKARTAELSEDLRSDPNEVALLLHPHADTILELERLPDALAALTENCPDTPTRDDLRSLAKETGELLQQLRANDLLPRSEEVSSYQGETSVRSREVVEPKLTLCQAGGNGQGQLEASSARPESLRYAPTRAASSGSEARVPGQAVGGKIADDAQKVAGLYAEKKRTNWTQANGVAGKISHKIQSLLGMRDAGSRVQAFVAFMADGKGRPGATMLDLGDGWMRATRVIKGEAALIDFQCDSDGKVVDARHPGRFPVLPQGNEREAFKTVLQELKFRGAETLSKVPVYYVNRNTRGYVIPTHGYVVAGHPNRGRKSGAVLYGVGGDPKRGPVALDEKLLGHLVGRSDSKTSSKLSAPVKAAISALAGASFATREDFYDAYCAVRGDAVDPLERHNEISSIYRLLPLSTMEMWPKKADDYRVARPAAPERDLRAFENLPKDIGRKAQLKKVSNVDSIDLLEAKRQFTLHQLYQDEMLGRNGTGVPSADFKPKVDAQRRDQLVASTPKFQRLPPHTTDKVGNCNTGASSLLQRAVDTYTEKNNLPPEKVTAASIFGIGSSHRLAIWDPLDGSSSNKSSKDR*
>Pta_ATCC11528_hopAS1
MTLRINTRSATPVVPLETGSSSQPAVPSVTARPTEPPPVANPAAPKSAPGVQQAHGLKTRIAGKLSERQTNFSFGIPGTGRTLNRPLRSGIPEEGEHLSSEEKHDPLLKEAHELQRMVDSALTHLKAAPTSLWERPAPSTVRGITTRIFPWLKPAPLREVASNGSNAKTKADNSQQSPETIAAAVKELSTRLDHQSKVLATATLALVAAREHLESLEQATPPTSTERLDHARARVQQADSTTRLASQQLRELIQGTEVLQLGALSEGQDQVKQKAEFSQQWLGELRTRMQALDVRFADRHAAIEIELQIKVAETRELISLDHDMTAAEHTAAHANMQLSALRAQRQETPEGSDEADRLDTAIGQTLATRSQAMQTHQQLAKRLVRVDADVARLNDELGEIHQRIAIVNDERFALKTLDQKLPASDQVTTPAEGEAQERIDKTALKNVREQYLASQISQAHAFAATGADEIQAALQRIGDRLQGTPPPTSLPAFAVIEVITSALADVTGNDATRANRVLDVLSQHPLEHWPRVAEEMSKSVRTRSATNNSIQQDTLNLCRKLATVPRGMEMLQVLSSDGTAPIVAERAKPLRVFWNADEAQQKEPDGKVKAWLQTAKQVARSKLDGDEKSFDDVDHAAFNAVRNGYFSNAPGTPYAQHDQRLKKATMEWVMRAVAANTPEQATATAPAKSSLPRRLVPTLNKTPFAKSTLDRAYSVGESMGLQSPRKQVDQVISARISMLEETLKNAKGAPGLQLEISAAHALLDHLKSLEKKGTHLSQVTLKNRDGKSMQSLLKARVQQQRLSQIWDKPDANGKRAVNVLHKAQHIELPPLYSELANSKLSVYEAINRVDEHLREILPPALQPAQSGEEVLDQDLNAAIKLLKTRHLSEKSDIVTFFKPFILESRLRDRLRLGGGGTLGVGLPSLPYSLISPIVSPIFSAEKSRSDEAFAQVFMPILGMEMSFGKARTEAADVTIGVAAGSAVAEGVGIQAALTGRFTAQETQTSSTLMRFFRTRHKDDEMRGNMLTALDSMVRWDIIDPQKGQRYAGPLEAILARNPEVSVSQIDATSSTRNVAARMALRVPAVRFKDGASDASQTLTPEPSVYVEADRIKETRTETGGFISVVGAKGDTAQQRAGVTANLNFAPIASSATSAKKGANHGVQGQGLGLQLGVSRDLAWALEKNEISPFLIGDKQDADLDRHYSTPRDMQAEITANRDLWLMRCIETLEPDEKGNKNTPDNRLRAAIHLDAFEATIKRLGKDSKYCQYNVNYSMKGRAGAEIDGYRGIQAVALQRGDVQAAEKAQQAIDDILLTKETWRPLVLIVRERARDSTVVGWRNLLRWQKLSNIDGQRTAAQFPPP*
>Pta_ATCC11528_hopAE1
MMPSQITRSSHSSLPEVAPASGDATGVSEPTPQQARTVAFFASGELAVAFGRTSAAPAQDSARLLSALQRELDKQHPSWHTVAQLCQSLAEVGTTEQGWHQLASEDQVPALRELLDRCTHRLADMPAAHASHDSLSQACEGLRTARLHQSVARLTARPSALARAIADLLTLTHLDPETQGAEPPVISSYTLFSHFVRTAKQRTADLNDSLQRQPDAVVSLLRSHADTLNDLEMLPGALQALTENCQDAPARNELRELAEVAGALLQLLREHDLLPRLEEISIEPGEAPAPGHEPAEPMLTTRQALLKAGGNLVRKFDAYGALAPMDDKALLALMRTPAPHLSPDQMHAFLNKHVLHLTQEQRDIVSNTPLPFAPEEDIEARCGMGFDEKLRLALANGSLVLSEEQLARLGDLPSAATTTSDVVQTLLEKPSSTLSEAERDMLGAIVQANAQGQLDAWRAHNEQLPAVLSRSGLPSDVKDELLSLNKSMNAELGTLKNGASLKSRVLASPAMLLALAPLPLAVAFVSKDNSYSSSLVAHFTKNAVFMAGLMMNELTNARTNVDHGLNRYFVTVLANAIVAQPTFARNEHLLEQVGFGIATAVASGAATLGVFNRESIVAAFKLAKSKLSRQDTGNARIPQEDHLAVVKHFDVSEHFAQQMKVATELYKQDKSITDIMNSSLTYLGTKSSEFQARFEVADALRAGLQLAEGERKADPDFYTKLGLVALTASIGAALVMLMKSMVGKADYAADGVWCVSEMLKLAMNPEVDMQKAVQVFKEIVGLNLVMTGFLGVNKVWNFLDKGIKGYASGAAVLTAANLTLPGMVGEVAGAAAGKGLSYLTDKGKAAHQAGRAAASWAGDYVSTSRLGSAVGTLQTAIPGRIAGGQVVAGLYDRFRYLTWSHPAPAPQAAGGP*
>Pta_ATCC11528_hopI1
MINLTSIASSLARVALSDSTRPTIDRAMNVVSHIAGKVALQVNSSLLEQKGRLNERQQKGLAVILDALRGKEPVTHVETHEGGGRFNLARAAFDVASVVWERDKSMHNVMSFLGVSDSQGKMLFSLGKKLADAMAKPEPAQGKDNCEAHHAFFSSNLKLNKLMNDIADQLINEIRQSNTDRVRRPTPGPSWRPESAQQQAHPQTPPRTRPQANSTPPPPKAKPNAGAERPSTQRPHNTPAADASAKVSDSAPAKSPVKPLYEHLGLSDMTADLSAVKTAYKKASLKNHPDKNVGNEAEATERFKVISNAFKILSDPELRKKYDNGLINEKGDEVQI*
>Pta_ATCC11528_avrE1
VHSSSIHRNTGGIIQPTVPANTNAATDLQQKTEQPKQRSSHSLSSVGKRALKNVSKLFQKSKAPQQKAATPPTVKNVKPSQPTSNAKTAKNKAPVSQLSSNSLDDLDDTRQPVTRAGHSGASTSGTKAQDPDEPATIQSSRQSMMTRSNGGRFELKDEKLVRNSEPQGSIQLDAKGKPDFSTFNTPGLAPLLDSILATPRQTYLAHQSKDGVHGHQLLQANGHLLHLAQDDSSLALIRSSKEALHIEGKKPPAVKLEREDGNIHIDTASGRKTQELPGKAHIAHITGVLLRHDGERMRVHEDRLYQFDPLSARWKAPEGTEDIAFNSLATGGNGSVYAKSDDVVVDLTSPFMPHIEVKDLQSFSVAPDNRAALLSGKETQAILLTDMSPVIGDLTEKKTKALELDGGKAQAAAVGLSDNKLFIADTQGRLYSADRSAFESNDPQLKLTPDQANFQLAGLPLGGHDSVTGFINGDDGRVHALIKNRQGEIHSHALNEQDSKLESGWNLTNALVLSNNRGLSMPPPPTAADRLNLDRAGLVGLSEGRIQRWDATPECWKDAGIKDIERLQRGADSNAYVLKGGKLHALKVTPEHPNMAFDHNTALAQTARSTTVEMGKEIEGLDDRVITAFAMVSNKCFVALDDQNKLTAHSKDHKPFTLDIPGLEGDIKSLALDEKQNLHALTSTGGLYCLPKEAWQSTKLGDQMRARWTPVALPGGQPVKALFANDDNVLSAQIEDAEGQGLMRLSAGKWQAFEQRPVEENGLNDVHSRITGSNKTWRIPKTGLTLRMDINAFGRSGVEKSKKASTREFIRANVYKNTAEVPRWMKNVGNSIQHRHHGRLGLNEVYETESMLFKQLELINESGGRPPAPGKDLKARIAALESKLGPQGATLVKELETLREELENHSYTALMSIGQSYGKVKNLRQQDGILNQHGELAKPSVRTQFGKKLAELGTKLNFKSSGHDLVKELQDALTQVAPSAENPTKKLLGTLKYQGLKLSHQKADVPLGQRRDASEEHGLSKARLALDLVTLKSLGALLDEVEQLPPQADIDPLQNKLATLRDVTYGENPVKVVTDMGFTDNKALESGYEAVKTFLKSFKKADHAVSVNMRAATGSKDQAELAGKFKSMLKQLEHGDDEIGLQRSYGLNLTTPFIILADKSTGLWPTAGTTGNRNYILNAERCEGGVTLYLISEGAGNVSGGFGAGKDYWPGFFDENHPARSVDVGNNRTLTPNFRLGVDVTATVAASQRAGVVFNVPDEDIDAFVDDLFEGKLNPLQVLKKAVDHETYEARRFNFDLTAGGTADLRAGINLTENRDPDADPNSDSFSAVVRGGFAANITVNLMTYTDYSLTQKNDKTELREGGKNRPRFLNNATLGGQLRGQIGGTHTAPTGTPASAPGPTPASQTAANNLGVAVNFSVEDRTVKRVKFRYNVAKPITTEGLGKLSKSLGEAFKDSTTKAKLAELADPLNARYAGKKPDEVIQAHLDGLEELFADTQWQNDKQYKALRGLKRGAVEHRASVNKHSVMDNARFETSKTNLSGLSSESILTKIMGSVREASAPGNAARVAEFMRQDPKLRAMLKDMEGSIGTLARVRLEPKDSLVDKIDEGSLDGTMTQSDLSALLGDRNQMRIKRLVVFHTATQAENFTSPTPLVSYNSGANMSVTKTLGRVNFIYGADQDKPIGYTFDGELSRPSASLKEAASKLKQEGFELKS*
>Pta_ATCC11528_hopO1
MGNICGTSGSNHVYSPPISPQHASGSSTPVPSASGTMLSLSHEQILSQNYASNIKGKYRTNPRKGPSPRLSDTLMKQALSSVITQEKKRLKSQPKSIAQDIQPPNSMIKNALDEKDSHPFGDCFSDDEFLAIHLYTSCLYRPINHHLRYAPKNDVAPVVEAMKSGLAKLAQYPDYQVSGQLHRGIKQKMDDGEVMSRFKPGNTYRDDAFMSTSTRMDVTEEFTSDVTLHLQSSSAVNIGPFSKNPYEDEALIPPLTPFKVTSLHKQDDRWHVHLNEIAESSDE*
>Pta_ATCC11528_hopV1
MRLDAAQGQRSLPPMDAPSSLRLRASGTSSGGEPQAAQENSGSAAADNNGAARARREPGIDPVRLFVKLMVGTLALSTGCRLTRHPDDFAKDPGGSIWAAMSLKHRSSQNDLDQGNRTVLERYGAYIPKDSNCFKAKADVTHDIPPGVAGQWNVKTRQVKLNPNIALESHPAEVAGHEFIHCYTHPEFRGRHIDHRHWKALNEGLTTHLTEKLPTPKRLLPIPLAKDPYHGFKLATGDSWPAAAKRIEGAVGEDTLLKAFFGGDDDAISEVAKAAAQIYPRLASSRTEQELYRAGMMRGSQQLAECYAGALLASGQPLPESWSRNMLPVFSFSDMQPEQAKKAQLQAEQSQERMGIIFDAAFFSPDLKTQRQALGMLREDLLMHWENVVPDKG*
>Pta_ATCC11528_hopM1
MNTPRIGGSGGIELSRINQQHDAISAQTAHPNAVTPGMNPPLTPNQAGPHAAESSATGAARLNVAARHTQLLQAFKAEQATAPVSGAPMISSRAALLIGSLLQAEKLPFEVMAERLSPERYQLKQFHGSDLQQLLDKFTQPGQAPDKAEVGQLIKGFAQSVADQLEHFQLMHDATPTKTGPHANEDRATLAVSQTALGEYAGRASKAIGEGLSKGIVSLDEHIAAVDVSLQSAEEGDKEALHANRQALVDAKTTLVGLHADFVKSPEAKRLASVAAHTQLDTVVSDLVTARNSVGGWKGAGPIVAAAVPQFLSSMTHLGYVRLSTSDKLREEVPETSSDASMLKAAITGMVAGIAHETVNSVVKPVFQAALQKTGLNERLNMVPLKAIDTNSVIPDPFELKSEHGELIRKTPEEIAQDKAFVKGERAVLNQKKVQGSSTHPVGEMMAYSAFGGSQAVRQMLNDLHQINGQTLSARALASGFGGAVSASSQTLLQLKSTYVDPAGRKIPVFTPDRAETELKKDLAKGMDLREASVRTTFYSKAISGIQSSALTSALPPVTAQPEGARGTLSTGNILRNMALAATGSISYLSTLYANQSVTAEAKALKDAGMGGATPMLDRTETALNNIRHPNRASLPHTFQPSTLSGIPRAMESAYHMGRGALQLPTQMAVDTVRVLADGALNGVSSARAALTPAKPPEARGSADELRNTAPTPPSSPTVQRPAPSVPLDDEQLRALEEGLLAPR*
>Pan_FTRS_L1_hopH3
MNITPTSHPRIFVAHDEQDAHFPEEVEISLNRLRSRPSGNNLLDELNNSESRNKRVTIERDNSDDPGARPCLTEKQQKKYGRDKVNDVSVTNTLITKSRNFLGIKKNGQGTNVTVKWSPILGFKTDDEGIAQPDHTNPESAFVILGHELIHAKHMMRGTHKGLSGHKYAAGTPAAKEEWRAIGLGKYEGRETSEYSICDEHGITRRRVYPGFNNS*
>Pan_FTRS_L1_avrpto5
MGNVCVGGASMARQVNSPDRVGQGSEVDNEVTPAQLLSAKDALDNAAGLTRPQLHFINNDAPQTLREHYNRLHRVTDALLQTAAAHHRYLTSDTGFNTGDTSENIVQQISTKLTDWSDMREALDEAMRAQSGIPQEFRPAVDARGNVLGMARFAPRNG*
>Pan_FTRS_L1_hopD1
MNPLRSIQHNITTPPISGSQPLDAVGPQAQQPHPKRISPSQLSQSAHQALERLSANAEHQRLASLVRNALQDGTFQFQSSNHTQVTYKASICLPADTDTVRTDHLINNELTVQARLNDQSEYDIVSAHLHGSSKAISFDVPSPPPAHGSASSVLSERTHLGMSRVLSQDAVDSSSLETPLLSSPDHSRPPSQPKPVHIGSVRRDSGSLVSDNPVVQALLSFAQADQAFPPQAASIAGVQLEMRPRRDIEKALEEFKGAFTVEKAQLMSGANSSERVDEDVNADIHIPLLLKAIERGAAAFGPNALIGQNSAKAFLASCAPKITSNDDVLSEFINQKLKGDDDLQVRLGAQELLHVATKKEFQLGGLAGSIGVSSILGSAWELGASDLLKNAIFGKNFSPSQYALQLAGIDSVPPLMIESMDTMCVLAIIKGMKGEEWSMSDLLPKALKAGAISSVVSFPNNVLQYAGFKSRVGDLAANSMTTEAAIFGAASGIPPEVKESEELMRAGLFQSMKDGVMAHPGEGVDTKKTIERMTRHALDIAPGESTAVKSMGLASIVGMIPLIASNKATGLLSEQVLRIFRSAVFNPIEAIALNALALGGRVNVPGLFDSDNAKHARVVQTILARASQHMEAGDRDISAEELHQMLAPRSEFLRHVGSAIVNGMNASFEAIPALVRKLGYGEAPLAERIPYQDLAVPDTSRQPAP*
>Pan_FTRS_L1_hopQ1
MHRPITAGHTTSRLILDQSKQISRTPSESSAQSALSQQASMSSPVLERSKSAPTLLTAAQRTMLAQVGACNAHLTSDENMAINELRLHKPRLPKDTWFFTDPNKDPDDVVTYTLGKQLQAEGFVHITDVVATLGDAEVRSQRAEMAKGVFNKLELHDVHVSRGRDYAMNSLQSKEHAKFLLEGHALRAGPGEIHRDSLQDMSRRLARAPHGVGIVVIAGMSDINALITTCPDMVRERVDDITIMGGVEPLKDADGFVQPDARAYNNATDMDAARSLYRKAQELGIPLRIVTKEAAYKTAVSPSFYEGIAGSGHPVGHYLRDVQKSALKGLWEGIQAGLLPGLDDSWFFRTFMPNAQIEVAQLDKNKESSFEDIWPKVTKLNLYDPLTLLASVPGAAKLLFKPKAIHTEGFGVVEQVGPDDVTHPEKAKLLMSALAKSALVQSTVAPD*
>Pan_FTRS_L1_avrRpm1
MGCVSSTSRSTGYYSGYESHEEPRAASRPTNSDDRGYETDSEPSSGNLIPNARRVYSESVLWHGTSMQSKIDLRSKGFDAGRKTGGATAGGNANMFMNLSREAQSECRQHHYLSSSRKEAKDFAMFADMSNPTLVRTIGVRNKLSLITDPRTGGTALMTDQSIPRKFVLGSKSSAPGENAKVFRDEMRAAGHNVSTKQAGELLREVQSDSDDDNFPDPEDFIMSRFTG*
>Pan_FTRS_L1_hopX1
MKIHNSGLTPPLPGISNGNVGKAAQSSMTQPQSQQGSHSLPPESSETRPDRARANYPYSSVQTRLPPVASAGKPLPDTPSSLPGYLLLRRLDHRPVDQEGTKSLIPADKAVAEARRALPFGRGNIDVDAQLSNLESGARTLAARCLRKDAEAAGHEPMPANEPMNWHVLVAMSGQVFGAGNCGEHARIASFAYGALAQENGRSEDENIYLAASTEEDHVWAETDESQSGTSTIVMDPWSNGSAIFAEDSRFAKNRNAVERTDTFNLSTAAEAGKITRETAEKALTQVTTRLQKRLADQQEQVSPIKSGRYRPEKSVLDDAFVRRVSDKLTSTDLRRALQVDIEAVGVAMSLGTKGVKEATRQARPLVELAVKVASPQGLARRDV*
>Pan_FTRS_L1_hopAV1
MSRQRLGKSMIKANSWSSNLNAYRILQEPQSLTEEPPPIQTICPVQPESMAPPEHHNHRHLVTQEENRGRHLVGNPMRRTRSDVGAHGLTPHQPLLTRSKSDHGLERVATPLAFEVQSVGSEQTASSAEVMTAAGRRHSLLTDYQAAIARPLDLDRVLAAVKLRAAAEIYCKKNNLARLSPRPPRTSAGNQRLDALVNRPVDELIAEVQAAPRKFSRTQLTDVAQRHLLAALNIDIDQYKKGVHKAGLYEGLHSVAGRLVSVAAAAVSAGVSEVPGVSKTVTKTVKILSHQLPSSVVNPALTGGLRSVTDVMESFKRVGGLPVLSPQIDKSPDMGKIVKAAREMRGQLDEAVGHFARAHKSDPQALPRLVDAFLALHGVTDRQYRRRIGLNRTQTYGKGWGMAVNGVAAIGTVVSTTVPVVGQVAGPAILASTIPLQWGAGYLDERRNKHRYNLRANTKWGDFLKDNAANIHFKDLTVEHISESKLRQSFLTQPEVQIAAIREVYEDTIGELMRRRLEMQKDIDVQREAGRPMRALALKQLRELDAEIDVTKMHADQFESFNMDRWSAIPEDSVIGRCLDDLDNLQKANRRARLRKPGEGAQIVQRYVQAFQGGVSTGTTLPVVDAVASIDSFHVHDSQGHDHGLQPAPLAVAAGTGAAGGAVFTGATGEARMSKADNKKIMTQLRVDPEVYTADAEHWRFRAGNRDVDLRTSAGYKQHAHTRWDELALVAQALKHGLTSGPVGLKNLAVAKVELRQARASLQSALDVLAASGLPHRTPDSARAPTISSMKDQLYDYSEVRRHLGV*
>Pan_FTRS_L1_hopAZ1
MPMINSIRGGAGTSAYHTQPQPFDELKLKPEVIEKKTERLKDKGYFSVRMSESTKSYLHQRSTLSNPAWRNQTVGQVIDLTGTDYERSVTAVAKDIATRLTGKQEQLKPQEFQLRRAKNQGADKWHQDKEPKKVICIATVEGRGTEFVKPSESKKLFETGEYAEMIPKNAEAIAQKTNEAKKDRVYFFAGKGITEESIPKLVHRSPHESGRAIFMARWK*
>Pan_FTRS_L1_hopS2
VKKSGAGTQAYALFASATGSSSKGVLSALARHLTGCFAPNKAALYAATAVGYETSPGSYSVAASVHALSVDHRQPALTRLNNVLFNQALALDLERFDEVVPAEEMFRPSLKRKGAHPRLVDSLDGEHLTVQTMEKGLKRLAEDPAQSFARCHCVFYPISSDTTSPQASLRSVASSSG*
>Pan_FTRS_L1_avrB4
MGCISSKPQVMSPSRHYSSPDAEPATARTSHRRSARYGELSGPPAQTGLTYYQQSLIGVARWPDPQYNQDHLPHQMEYGRSFFDASRHAGAGIASGQVQAFSQLWALAQRWRSEAAGGDYETFGEESERYPTYNHNPTTPLANQYAYILDRYRNREDGEFSEDVEGVPTHEFPLRDEINGKPITLSTVVVSADPDANRYDSRYSAIRHLEAGEPFYIRHTFSADVPEVLAHVEELYNQALDASVSDSQALSILGEIHWWVANAMPDHRGSAAKTEFSVRAIAMARGMELPPMRHGIVADLEAMTTSREAFVRHYNNFFDR*SESSMYRNFNNSYTG*
>Pan_FTRS_L1_hopAY1
MVGINRAGSSGAYLGGYTESERESARDSSSARPSNSPQVPPTSTAPAGREMLLLRSTELSRRTRERLEQSFSTAEEDKQQATSIVQRGRTGVRSGAGLHRLEILTHQSVERGCSSSKALSSSDDDVSSAESSEADIDAVFNYRIAALNNANASQSCMGLAIQWLRLRDEGEASYRMEALDLDHASDIQNQYENAAGSVNGSREQREAGRISARKTLLRSQDLQPVGEPSVFHADRQSTALQKISRDGSAHLISLCFENNGKHVRHAITASSSEGSVNLFDPNYGEFSTTLSELPSMFQNLMTRYGSRLNGHLQLESMVIQRVK*
>Pan_FTRS_L1_hopR1
MVKVTSSGFTANPLSHHADSVAPANSPPQLPEPVPLVDLSESSRKGGMRNRPHASLNSQVLGLQAVPSQRGKHVRVRSHADGESVINAWLAKRPSVQSETSLGNDGKLVRYNAVNHEPLAPRNEAFFTSVPGMLMAVLTVHPEMEHGISGDITADAVAARLAEPPIGLLTGVWQSSHDRAYLERGGVVHTANMEERWAPLTLPGMDPRKPLRMTGLQADGGVYLHNGSQLWRLTETAAESVTTENLPEGAAVRIGAGGEVHGLREGALHSNGISRPVELWRPKAGAPGSEQSPARPVDLLPLPGGTAALIFDDKGRIYHADLKGTGAVEAHRLKLPADFAQGKGWAVTAMGLSRDETVHLMLQDQNGRRMSLQRAPGEALFRPAYLLDRPLLLLYTEGLHVPSEAAVQSHVQLDGHAQLGHIDGVLHYKAAPDQSWERLKQSGGEPLTGVTALYSSPLGFIDRKPIFALVGDARQVVELKLEGRTSWLPSDAELPRHPAGGPLAVIPDTVALRTSLLAQFDEPLQALAVHGNRRVVALTDSGRLMAADADSPARRLPTLQRPVAIAVGLNDQLLVLHHPHSQRPQLKRLSANDDWEPVPIVLPGSVHPSSLRATRTGQIQLQLGENWHTLLPSMTSHDNQSLPARVKPEPERDEAPSENFLAGSNALANQQQASRISTPHHDASVVTSLLGTTANNPLTAASSLQAVVDTTRAQVGALARDVVGAAANSAIRSMAHTLGVVLPPTPQEKRLASFHHEAKQAYTSGKILFEHLPTLAQVRVASAVGPSDGERFGLSHQQTQRLLTLREGKLEALLRDLRKIGFHEGVIMGDMGDSDSADDRVSTTSTPTFRLAELWRRQHSRVDEALSSAGLSKSEDMLPNLNRSIKALAGGAALHADRMTEREAELLSVLCEVSEKMMRAGVRLPADDGSVDSAHSQAPHGLRTAGLIAGLVDYDALLSSTDAQALEMTERLQQDARLAALCKLGLSSWGQLAAFDDVATTFREQIALPGSARRTQLLKNLGLPPDAAPDEMAARMSDLLLDLFNRSTFFSTQSRGLELRGSLGSADWKHLNAFSVGVTGEALQVLGVERIGDGKDGDAGLVAFFVRHAKASVSATSGIGIDFKPGPGTGGRVIDSRPGRSMNSTWGGSANLGISGAYQHGQGAAVIIAPSTISDFARLLFDVNHPDTTHILRTGVNGGSIGLDLFETNVNASVGANVSVSPFSLSQKYGPQKPTADAAVSGADNRRSTASGALSVGGTAQAGAHWGQMELHLDHAWADIIGLEFQGRTDFNLEFNSSLNLGGALSSALGDNPQKLINASTGNGNLQLAGIRVASSDVQLPTDAVVDDKRRGPFLSTASYKRTFDTEVAKSVTAGEWGQMRQRLAKAFPDNIAELGALDYPTRPGERIATIKQVIDRIQGAKARSVEAVGAMDGKALRRQRLDASREMSNSGNSVWRASSEIERASIVEMLHHLRQQEQSAVQNHARAIPGARVEFNLFGRESLETVVFHAIGHLGLGSKLNDLAELRRKVPGLDQVMLSFQSLPKVNQVRYVFEMRPQARFAINDALLAREQQASARALGLPGPSGSELNWRGVLDKIKTTPDLYRLAAIAVHNTDENPVTSRIGLPLLNVSATGATSHQLFEAEIQFRYGLYDGLQGVELLEAGNRALQSPLRALQQSGIQALGQRTQAGEVAYGPPSPRKESPLRSAVDAAALTTNDMARQLEVKVQRMNTAHEREANAISSFQQAYGIASAHLDRLLLRIPELPLPEIDDRDADGGRVRGTFASLQRHHQALDDAISAMHQASEKVYTIPGKRPPQEQDPALAQLLSVEKRRRSLGHALETLAGRGVEAGTATGLELNRVSSRVNDLVARRDALLRQRESGVREGGLDSEELEMELQLTTSVLQRLRADLLDEQQAMEATAKRLDQASRAALEGERSFSDAVRDSAWGELDNL*
>Pan_FTRS_L1_hopAF1
MGLCISRPSSSSYRENLETSASSPNTRPTFGHQPASTSYRASDEMNERPAKFSHFQLARRGGNYTLKMVSLDAYQAEKRHSGNAIKDRSESTFPWVRVYHSKTGLDYSFQIDRTTTVKVAGFNGLTPNDEGTRHLYSAGTSQINMPVVTDNMTACIAVACAAENVDADTGERMRGAQVRVFHLLPFCHEDLVPEEVLASIRDYLQNARAQGLTMRVAMHGGDREGDFSVSTADALKQGGFRG*
>Pan_FTRS_L1_hopF2
MGNVCGTSGSHHVYSPPVSPRHVSGSSTPVHNVAGQALTSVYQLSDEAREDFLSRHDPMQKLGLHSETALYRTTDKTYLRGGKLAGNPESCARIGLHEELAPNPYAQHYGIPEGDSRAYRPREMRASDLRDPSLNVMVGSEARDAVRGYASGNHVAVKMRLGDFLEKGGKVYSDVSAVASNGDTASALIVTLPKGRKVPAQVVDD*
>Pan_FTRS_L1_hopAH1
MSMNTSVSNNGPVWSPVSSGNHAPSPDSSGKSSSNAVHFLSPESTHRSPSIVSWGNGTPTAATTGNGRAGGAGQSGLVEALKTLIYALLKSVIGNASAHNRSESQPSASSGHGQASPCSAASPTSGSSPSQQSSDARAFNNAGLGAHGGANTVPDRIASPDAARKMVEDVKNAGGGTLRIQMTHDQINDPAQMAKLKAMVDAGDKQGVKVQFTFRDNANGGNVLTGDKLKQAADDVKNVVSALGKHPSFVLDTFNEGGKSATQDWANMQSTLIKSARDAGYKGNIVVEDSNWGGGLTAGGESGLVKYAAQLKAANGSNNPGLIGSIHEYASGTDASSRLGSEIKALSGAGFKPQIGEVGNANWTGGSNFEQRDGANQAVKDNMGALKAAGADVLPWMDQFKDGKIKHDVGFSKGDQFS*
>Pan_FTRS_L1_hopAS1
MTLRINTRSAIPVVPLETGSSSQPTPPSVTARPTEPPPVANPAAPKSAPGVQQAHGLKTRIAGKLSERQTNFSLGIPGTGRTLNRPLRSGIPEEGEHLSSEESHDPLLKEAHELQRMVDSALTHLKAAPTSLWERPAPSTVRRITTKVFPWLKPAPLREVASNGSNAKTKADNSQQSPETIAAAVKELSTRLDHQSKVLATATHALVAARGHLESLEQASPPSSTERLDHARARAQQADSTTRLASQQLRELIQGTEVLQLGALSEGQDQVEQKADFSQQWLGELRTRMQAVDVRFADRHAAIEIELQLKVAETRELISLDHDMTAAEHTAAHADAQLSALRAQRQETPEGSDEAGRLDTAIGQTLATRSQAMQTHQQLAKRLVRVDADVARLNDELGEIHQRIAIVNDERFALKILDQKLPASEQVTAPAEGEVQERIDKTALKNVREQYLASQIGEAHAFAATGADEIQAALQRIGDRLQGTPPPTPLPAFAVIEVVTSALADVTGNDATRANRVLDMLNQHPLEHWPRVAEEMSKSVRTRSATNNSIQQDTLDLCRKLANVPRGMEMLQVLSSGGTVPIVAERAKPLRVFWNADEAQQKEPDGKVKAWLQTAKQVARSKLDGDEKSFDDVDHAAFNAVRNGYFSNAPGTPYAQHDQRLKKATMEWVMRAVAANTPEQATATAPAKSSLPRRLIPTLNKTPFAKSTLDRAYSVGESMGLQSPRKQVDQVISARISMLEETLKNAKGAPGLQLEISAAHAMLDHLKSLEKKGTHLSQVTLKKRDGKSMQSLLKARVQQQRLSQIWDKPDANGKRAVNVLHKAQHIELPPLYSELANSKLSVYEAINRVDEHLREILPPALQPAQSVEEVLDQDLSAAIKLLKTRHLSEKSDIVTFFKPFILESRLRDRLRLGGGGTLGVGLPSLPYSLISPIVSPIFSAEKSRSDEAFAQLFMPILGMEMSFGKARTEAAEATIGVAAGSAVADGVGIQAALTGRFTAQETQTSSTLMRFFRTRHKDDEMRGNMLNALDSMVRCDIIDPQKGQRYAGPLEAILARNPEVSVSQIDATSSTRNVAARVALRIPAVRFKDGASDASQTLTPEPSVYVEADRIKERRTETGGFISVVGAKGDTAQQRAGVTANLNFAPIASSATPAEKGANHGVQGQGLGLQLGMSRDLAWALEKNEISPFLIGDKQDADLDRHYSTPRDMQAEITANRDLWLMRCIETLEPDETGNKNTPDNRLRAAMHLDAFEATIKRLGKDSKYCQYNVNYSMKGRAGAEIDGYRGIQALALKRGDVQAAEKAQQAIDDILLTKETWRPLVLIVRERARDSTVVGWRKLLRWQKLSNVDGQRTAAQFPPP*
>Pan_FTRS_L1_hopAH2-2
MNIHTARSYDPLTATSEKPATADRTTRAVDAGATEANPEKQAKLDTYTASDSRSAETAEASPVYTRMMLSRNIRSLGSEDSSSDTALLASQKALVSQNDTKAVGSEVAAVKDSTALSDAEKKAKEAEKAASSEAAKAAQTVARGGANVNPDDIATPAAATKMIQDLKAIGGGTLRIQMTHDQIRDVKQMDKLRALLNEGGKQGVKVQFTFRDNANQGSGNVLTGDKLKQAAADISSVVKKFGSRAGFVLDTFHQGGNSASQEWSDMQTTLIKSARNAGFKGSIVVEDSNWGGGLTAGPQSGLVKFADQLKAANGEGNPALIGGFHVYARESEASSRLGKQIKALQEAGYKLQIGEVGNASLLIGSTFRQKDDATKAMTDNMAALKAAGADILPGKDQFQEGKLRRRVGFSKSDQYS*
>Pan_FTRS_L1_hopAH2-1
MNINSTRSHDLSMAASEKPAVTNKTLLPANAGSSDVNTDRQTKVDTYTATHKYDSSGRPTEAPEAAPVYTKALLNRNAQLQKSTAPSDTAPAGQQQLATTAPANALQSNAVTVEEKVSGPTTNATNASNADTGSHGGANVDPGDIATPAAATKMIQDLKGIGGGTLRIQMTHDQIQDTKEMDKLTALVNEGDKQGVKVQFTFRDNANGGGGSVLKGDKLKEASTDISNVVKKFGGHSSFVLDTFNEGGTSATQDWADMESTLIKSARSAGYKGSIVVEDSNWGGGLTAGPESGLVKYADQLKAANGKGNPGLIGSIHEYASDANASARLGNEIKALQNAGYKPQIGEVGNANWLGGDKFEERDGATKAVRDNLAALKAAGADILPWKDQFQDGKLRHHVGFSKSDQY*
>Pan_FTRS_L1_hopAU1
MKPVQSVSATQHYNPLTNIGQEASCSHEISGITQTEGTQATAATTQTAEQLTTARVREITAAAKAIPDGTTVMSRKPEDLSQLQTAYLAAKNAPTHPDLYLKLCETFRVHDERHASEGHENICAKTMTARIDDDAIRVMAYASRGMHGGDVNNFLKFSFNSGLPNPISSALPSMLTFGASSFIGAVHGPWSGFGSALAFAAAKPFMAGGIQPAIVSLCDNIRGRNAPTVLAKGEVNDEIWLDAAAQTLEGLNEDTRRALTSFDDAVQAAITSVGIRDPKFLETDEGLELFFDHLSDTHFNGLREALEGVNNALQNTAPQTRESLRALEEASRPNMLEQRETTLKAEFSNLRQKEGNDWQRIPRSLRASGGTLTSGLSGLKKDEIPTRMNPALDRKSHFEGLNALASPAVGTSYAAAISLLQSPMAGLDERNKQKFNVKAAIVFYDAFTPEGKQRYLAGEEMDPDRDVDQAKLRGVFTSVSEYMVKSTQENLKQRQKVLGVEISETGRALNALPENTSSISAPEIRAKVERYKALSADMSAVTQAIREGNPNFLTDLPDGEVKKAFDDCVNSGGMHVLENMTKVKYAKQGELKAQWTQKVSTDVSMFGLAGQFTPSIVNKLAAAICGGAGHIPNAVVGFLGAYSLAASFIGAQTQFAAINAKNNFREGNPKPTSLETFMRGNLAPVMQASANRHSQHALQGAEQAISTARQALNSSLGQNLRRRPSARTQQE*
>Pan_FTRS_L1_hopZ3
MNISGLNRRQGTQAENTEGASSSVNTPQPQRGAGRRLQRQDALPTDTRYSANQTSASPQSARAAGRYEAGGSSSGTQDTQQAEGLGPSSSFLLQRQGGGRDHPGLVSFHEMMQNSPKASRADAIPEQPEAIPKRLLEKMEGINLPQLAFRNTELHEYATTVCDQVKNGRGANEEIMAGDIKLLPLFAQVENSRNPGLNLQVFKNEKECCKAIKEQNNTVQQNKQPLNMRIIYPPLKGAKDHHVTLDIQMRPGHRPSIVMFESAEADLLMYARGTLASALPRAKIKVDGSFIQRSKYDCIMYSLNNAIKLFKHHDEYTARLHNGEKHVPVPATFLKHAQSKSLVENHREKDTTVTKDKGGLHAETLLHRNQAYRSDRSAGEHVTSIEGFRMQEIKRAGEFLAANRVRA*
>Pan_FTRS_L1_hopM1
MSDMRINVSRSAEIQRASQQSEIVPVAAHPNAVAPSSNPPLMPNQARHHAAESSAAGAARLKVAVQHEKLLKEFQAEHATAPGSGAPMISARAAFLIGSSLQSLPKSEKVPFEVMAERLSPERYQLKQFHGSELQQLLGKFAQPGQAPDKAEVWQLIKGFARSVADQVEHFQLMHDATAHSFGAGGLRDRTTLAVSQKALGEYADRASKAIEDGLNESITSLDGHIADLDAALGNVEEGDNLVLEMDKQALVNAKATLVDLHAEFPKSPEAKRLNSVAAHAQMDTLVDKLNVDRNSVGGWKGVGPIVAAAVPQFIASMTHLGFVRTATSDEMKSAVPGKSSDASMLKAAVVGLVAGVAHEGVTNLVKPLIQAGLQKTGLNERMNMVPLKGIDTNSVIPDPFEFKNEDGALVKKTAQEMTEDKAFVAGERAVLNQKKVQVSSTHPLGEMIPYGAFGGGQAVRQMLHDFNQISGQTLTAKALTSGMAGAISATTQTIAQLKSNYVDPQGRKIPVFTPERKNADLGKDLAKGLDLREATVRTAFYSKAISGIQSSAVNALVPPLATMPKGEPGRLSAGNILRNMALAATGSVSYLSTLYANQSITAEAKALKDAGMGGTTPMLARTETVLNNIRHPDRASLPHTFQPGTLGGVPRAVESAYHMGRGALQLPTQMAVDTVRVVEEGVLNAPSAVRNAFKSEKPAVEGDELVAMEEGRRR*
>Pan_FTRS_L1_hopN1
MYIQQSGAQSGVAAKTQHDKPSSLSGLAPGSSDAFARFHPETAGAFVPLEGHEEVFFDARSSFSSVDAADLPSPEQVQPQLHSLRTLLPDLMVSIASLRDGTTQYIKTRIKDMADNSVGATANIEAKRKIAQEHGCQLVHPFHQSKFLFEKTIDDRAFAADYGRAGGNGHACLGLSVNWCQSRAKGQSDEAFFHKLEDYRGDALLPRVMGFQHIEQQAYSNKMQNAAPMLLDTLPKLGMTLGKGLGRAQHAHYAVALENLDRDLKAVLQPGKDQMLLFLSDSHAMALHQDSQGCLHFFDPLFGVVQADSFSNMSHFLADVFKRDVGTHWRGTEQRLQLSEMVPRADFHLR*
>Pan_FTRS_L1_hopAA1
MHINRPVQQPSIASTDSFHSAQESLASSSVRSVSSDPQREINAITDYLTDHVFAAHKLPPADSADGQAAVDAHNAQITALIETRANRLHVEGETPATIADTFAKAEKLDRLATTASGALRATPFAAASALQYMQPAINKGDWLPTPLKPLTPLISGALLGVMDQVGTKMMDRATGDLHYLSASPDKLHDVMAASVKRHSPSLARQVLDTGVAVQTYSARNAVRTVLAPALASRPAVQSAVDLGVSTVGGLAANAGFVNRLLSVQSRDHQRGGALVLGLKDKEPKAHLSEENDWLEAYNAIKSASYSGAALNAGKRMAGLPLDMATDAMGAVRSLVSASSLTQNGLALAGGFAGVGKLQEMATKNITDPATKAAVSQLTNLAGSAAVFAGWTTAALTTDPAVKKAESFIQDTVKSTASSTTGYVADQTVKLAKTVKDIGAEVITHTGASLRDTVNNLRQRPAREADIEEGGMAASPSEIPFRPMRS*
>Pan_FTRS_L1_hopY1
MNITPLTSAAGKGSSAQGTDKISIPNSTRMINAASIKWLNKVRSAISDHIRTSIEKGKLFELASLGSNMFGVPALSARSSTLQPVLAFEADPNHDLNLVRVYMQDSAGKLNPWEPTPHAVTTTSTPSEPDAQSDTASSSLPRRPPAGSVLSLLGIALDHAQRHSTRADRSAKGRPGREERNGARFAKQTKPTEAEAHGDHQAPYPDLTRPKEAAQRVAESITNMREQQNGMQRAEALLRAKEALQAREAARKQLLDVLEAIQSGREDSTDKKISATEKNATGINYQ*
>Pan_FTRS_L1_hopAR1
MKIGTQATSLAVLHNQESHAPQAETAVRPEPAQAVPEIPSDLAIRPRARGIHPFLAMTLGDKGCASSSGVSLEEDSHTQASLSDFSVASRDVNHNNICAGLSTEWLVMSSDGDAESRMDHLDHNGEGQSSGTQRHQVYNDALAAALSNDDEAPFFTASTAVIEDAGFSLRREPKTVRTSGGSAQLGQTVADDVAQSGRKHLLSLRFANVQGHAIACSCEGSRFKLFDPNLGEFQSSRSAAPQLLKSLIDHYNSLNYDVACVNEFRVS*
>Pan_FTRS_L1_hopX2
MGSCVSKGSTASSPQHYSVQYTEQATPSPSSSEASMSPSLHGSTALESPIARWSGARRSVLLPHEVQQAAYQLAMRLNGRPIDASDRQRLADATSTVHETRLALHRGRGNVDSDLRLSNGRSATYSSLSYCLGEDDENLLAGSALAAGAGNCDHNAAINTRRHAVRMEDGGQMMTVRDYEQTHLYALYQPPNSAEADESTVVLDSWGDGPAVLLRDSHWAESYGTSTHVIERFDKPDATDALARTNAFRAEIENPQTALHANARELETAFLANPAPGDIFSAMPVIAPDLAESTRRRLQEYSPRTRNVLAADAARDAYGLDDAQANSSRTTKAILKEAKRLDALGRPPLSW*
>Pan_FTRS_L1_avrE
VQSSWIHRNTGSIIQPTVTPDAHAATDLQQRAEQPRQRSSHSLSSVGKRALKSVGKLFQKSKAPQQKAATPPTAKNVKTSPSAANVATASNAATPRNKARESGSSNSSPQHTNSAPKSILRTHPIQASSSGAQTHEIHPEAASRKNLRVRFDLPQDRLERSPSYLDSDNPMTDEEAVANATRQSRSPDSRLQGSDGMSRSMLATDPDQPSSSGSKIGDSDGPIPPREPMLGRSNGGRFELKDEKLVRNPEPQGTIQLDAKGKPDFSTFNTPGLAPLLDSILANPKQTYLAHESKHGVHGHQLLQANGHLLHLAQDDSSLAVIRSSNEALLIEGKKPPAVKMEREDGNIHIDTASGRKTQELPGKAHIAHITNVLLSHDGERMRVHEDRLYQFDPINTRWKIPEGLEDTGFSSLATGGNGSVYAKSDNAVVDLSSPFMPHVEVEDLQSFSVAPDNRAALLSGKKTQAILLTDMSPVIGGLTPKKTKGLELDGGKAQAAAVGLSGDKLFIADTQGRFYSADRSAFEGDEPKLKLMPEQANFQLAGVPLGGHNRVTGFINGDDGGVHALIKNRQGETHSHALDEQSSKLQSGWNLTNALVLNNNRGLTIPPPPTAADRLNLDRAGLVGLSEGRIQRWDATPECWKDAGIKDIDRLQRGADSNAYVLKGGKLHALKVAAEHPNMAFDHNTALAQTARSTKVEMGKEIEGLDDRVITAFAMVSNKRFVALDDKNKLTAHSKDHKPVTLDIPGLEGDIKSLSLDEKHNLHALTSTGGLYSLPKQAWQSVKLGDQMRAKWTPVALPGEQPVKALFTNDDNVLSAQIEDAAGQSLMQLKAGKWQAFEQRPVEENGLNDVHSRITGSNKTWRIPKTGLTLRMDVNTFGRSGMEKSNKVSSSDFIRANIYKNTAEVPRWMQNAGDHIQHRYQGRLGLREVYETESMLFTQLELIHESGGRPPARGQDLKARITALESKLGPQGATLVKELEALRDELENHSYTALVSIGQSYGKVKNLKRQDGILNQHGELAKPSARLQFGKKLADLGTKLNFKSSGHDLVKELQDALTQIAPSAENPTKKLLGTLKHQGLKLSHQKVEVPLGQRRDASEDHGLSKARLALDLITLKNLGTLLDQIEELPPHSAIAPLEKKLATLRDVTYGENPIKVVTDMGFTDNKALESGYESVKSFLKSFKKPDHAVSVNMRTATGSKDQAELAGKFKSMLKQLEHGDDEIGLQRSYGVNLTTPFIILADKATGLWPTAGATANRNYILNAERCEGGVTLYLINEAAGNVSGGFGAGKDYWPGFFDANNPARSVDVGNNRTLTPNFRLGVEVTATVAASQRAGVVFNVPDEDIDAFVDDLFEGQLNPLQVLKKAVDHESYEARRFNFDLTAGGTADIRAGINLTPDRDPNADPNSDSFSAVVRGGFAANITVNLMTYTDYSLTQKNDKTELKEGGKNRPRFLNNVTAGGQLRAQIGGSHMAPTGTPASAPGPTPASQSAANNLGGALNFSVENRTVKRVKFRYNVAKPITTEGLSKLSKGLGEAFLDNTTKAKLAELADPLNARYTGKKPDEVIQAQLDGLEALFADVPPPKDNDKQYKALRYLKRAAVEHRASANKHSVMDNARFETSKTNLSGLTSESILTKIMSSVRDASAPGNAARVAEFMRQDPKLRAMLKEMEGSIGTLARVRLEPKDSLVDKIDEGSLNGTMTQSDLSSLLEDRNEMRIKRLVVFHTATQAENFTSPTPLVSYNSGANMSVTKTLGRINFVYGADQDKPIGYTFDGELSRPSASLKEAAGDLKKEGFELKS*
>Pan_FTRS_L1_hopAO2
MQNHVITSRGVIPLSRGGSASDLEPAYAQLTPEAYRHAVTKFKQALTTPERPTGEPVFLYDRTPGELENFRSSDSFILPHHLNQKGWDTLHISGSASIASLEQVQRLHPTPESPVVVLDVREESHAIVGGYPCTWRLGNNWANVGKSRNAVIADEQSRIAALKQQPTVEIIHRKDAKHGLENPRKVVLKNPDISSEEDLVKSTGAGYLRLMVTDHMGPRSEDIDLFLAMERALPEHGRVHIHCGVGQGRTGIFIAMHDMLKNAHHVSFHDLIERQLAFNPGRALDFNKDVTHEGRANLRNDRLEFISLFYEYAKQNPKGAPRSWSEWLADANTPSQQRF*
>Pac_A10853_hopAF1
MGLCISKHSGSSYSYSYSDSDRWEVPVNPSNARSTSSHQTASASYRASDEEDERPATFSHFQLARCGGDYTLSMVSLAAYQAERRHRGNLIKDRSQSILPWVQVYHSETGLDYSFQIDRTTTVKVAGFNCNVPNDGGTRHLYSAGTSQVNMPVIADNMSACIAVACAAENVDAGTGERRPGAKVRVFHLLPFRREDLMPEQVLASVRDYLRDIKEQGLTMRVALHGGNREGDFSVSTAEALKSLFADEGIPIEFDETCANRTSETLLGAVILNDNSTQFIKHLVAL
>Pac_A10853_hopBE1
MLNKLENLIQKLKDPDCELEGSLLELLSLAIVKDDDWPKNAFLVWKHYPDTTPCAVFRPDEEKSRGNYETLSEEQKFQCIEVCRDGKETYTVSQREKKWESSGENAFFRVMFAVKADAPTDTISPKQATEFKEQLYKNLLNQYDSISTSIQPGASALMSLDHVNPARAPLQVNNPPIQLKCNPRWANPETRPACKYSPVKVSESTSKETMDSMQAVLDNRINECRKLAMDRAIPGDGSWFSFIRGPQLHEPHLNKATVPAFVISGGSAHKLAAELTKDYSLAWHPKNMRGARGRRAEPIYLLVHKMDYPTYASTMKEVIEHYPNLHLIGWDGGGLTGFGAARAAALAFADTLPYRPERIMMIDQDVVKTEQTRHTNPIIKNKVESLHQTIEQPIVGYGVGYPTRQATPSPFSKTPTPRPSDLDGPAEQFVSIRAPFLREGDGIYPPYMVAGGEDMLMSKQLKLSNDHRNVALQQEMIIKKELEGPADRPNPYWDKGRINTLKALFDAEKNIMIEFEGQHINLDALLRKFEANGWISSHPSDESYNVAACIVERIILRLSNDLARKNIQHPSVSSSSNSLKTGESRPVS*
>Pac_A10853_avrRpm1
MGCVSSTSRSTGYYSGYESHEEPRAASRPTNSDDRGYETDSEPSSGNLIPNARSVYSESVLWHGTSMQSKIDLRSKGFDAGRKTGGATAGGNANMFMNLSREAQSEARRHHYLSSSQKEAKDFAMFADTSNPTLVRTIGVRNNLSLITDPRTGGTALMTDQSIPRKFVLGSKSSAPGENAKVFRDEMRAAGHNVSTKQAGELLREVQSDSDDDNFPDPDDFIMSRFTG*
>Pac_A10853_hopAH1
MSMNTSVSNNSPGWSPVSSGNLAPSPDYSGKSSSDAVHFLPPESTQRSPNTVSWGNGGWRLSAAGNGQAGGGDQSDLIEALTTLIQALLKRLLGDSSASNSSANKPSENPSPASSGPGRASASPGGAASSTPDSGLSEQSNQAQPFNNTGLGSHGGANTVPDRIASPEAAQKMVEDVKNAGGGTLRIQMTHDQINDPAQMAKLKAMVDAGDKQGVKIQFTFRDNANGGGGNVLSGDKLQQAADDVKNVVSALGNHPSFVLDTFNEGGKSATQGWADMQSTLIKSARDAGYKGDIVVEDSNWGGGLTAGGESGLVKYADQLKAANGSNNPGLIGSIHEYASGADASSRLSSEIKALTSAGFKPQIGEVGNANWTGGGNFEQRDGANQAVKDNMGALKAAGADVLPWMDQFENGKIKHDVGFSKGDQFS*
>Pac_A10853_hopI1
MINLTNLASSLARVALSDSTTSTIDRAMNVVSHIAGKVALQVNSSLLEQKGRLNERQQKGLEVILDALLGKEPVTHVETHEGGGRFNLARAAFDVASVVWERDQSMRNVMSFLGINDSKGNLLFSLGKTLADAMARPEPEHGKHNSEANYAFFSSNLKLNKLMNDIADQVINEIRQQNTDRVRRPTPGPSWRPESTQQQARPQTPSSARPQANSAPPPPKAQPDAGAQRPSTERPPKTTPAGASAKVDDSAPAKPPVKQLYEHLGLSDMTADLSAVKKAYKKAALKYHPDKNAGNVAEANERFKKISNAFRILSDPELRTKYDNGVIDESGNEFKT*
>Pac_A10853_hopAE1
MMPSQITRSSHSSLPDVAPASSGATGVCERTPQQARTVAFFASGELAVAFGRTSTAPAQDSVRLLSALQRELDKQQPSWPTVAQLCQSLAEVATTEQGWHQLAGEDQAPALKDLLDRCIGRLADMPASHASHDSLSLACEGLRTARLHQSIARLTARSPALALAIPDLLALTHLDPETLGAEPPVVSSYTLFSHFVHTAKQRTAELNDNLQRQPEAVVSLLRSHADTLNDLETLPGALQALTENCQDAPACNELRELAEVVGALLQLLREHGILPRLEAISIEPGEAPAPGHEAAEPRLTRSQALLKAGGNLVRKFDAYGALAPMDDKGLLALMRTPAPHLSPDQMHAFLNKHVLHLTQEQRDIVSNTPLPFAPEGDIEARCGMGFDEKLRLALANGSLVLSEEQLARLGHLPSAATTTSDVVKTLLEKPSSALSEAERDMLGAIVQANGQGQLDAWRAHNEQLPAVLSRSGLPSDVKDELLSLNQSMNAELGTLKNGASFKSRILASPAMLLALAPLPLAVAFVSKDNSYSSSLVAHFTKNAVFMAGLMMNELTNARTNVDHGLNRYFVTVLANAIVAQPTFARNEHLLEQVGFGIATAVASGAATLGVFNRESIVAAFKLAKSKLSRQDTGNASIPEEDHLAVVKHFDVSEHFAQQMKVATELYKQDKSITDIMNSSLTYLGTKSSEFQARFESADALRAGLQLAEGERKADPDFYTKLGLVALTASIGAALVMLMKSMVGKADYAADGVWCVSEMLKLAMNPEVDMQKAVQVFKEIVGLNLVMTGFLGVNKVWNFLDKGIKGYVSGAAVLTAANLTLPGMVGEVAGAAAGKGLSYLTDKGKAAHQAGRAAASWAGNYVGTSRLGSAVGTLQTAIPGRIAGGQVVAGLYDRFRYLTGSHPTPAQQAAGEP*
>Pac_A10853_hopAH2
MNIRSARPHDSLMAANEKPVTADRTPQPASAGTTAATSDTQTKLDTYTPSDRRSAEAAETSPVYTKAMLNDVATVKDNTTSAEPDTKVQDKDKVSASEPVKTAEPVLRGGANVNPDDIATPAAATKMIQDLKAIGGGTLRFQMTHDQIKDSRQLDKLRALLSEGGKQGVKVQFTFRDDANQGSGNVLTGDKLKEAAADISTIVKRFGSRTGFVLDTFHQGGKSASQEWADMQTTLIKSARDAGYKGSIIVEDSNWGGGLTAGPQSGLVKFAVQLKAANGDDNPALIGSFHVYARESEASSRLASQIKALKEAGYKFQIGEVGNANLTANNTFQQKDAATNALRDNMSALKAAGADILPGKEQFQGGKLRHRAGFSTADQY*
>Pac_A10853_avrE1
VEPVPSPCHTGAEGLFKRVTQSPSSGGKWKGRCTVQAPTVNRNTGNVIAPEATARADNPSNIRQQTEQPTQRSSHSLGSMGKRLLKSVGKVFQKSRAPRQSAARPPSTQPPSSSPPRSSREAGRNTSRDTRLPDNPPPRNDPPPKSILRTRANTSGTTKHEIEQGSTRADTAPRNNRRVTFNLPQDQLTRSASEQLAAEPMTDEEAVASAMRERRNPGGRLQGLDSTRQSMQPVGPNTASSSGTQADDPDGPLARRNTGLESSTGGSSELRSEQLMRDTRPQATIRLSADGKPDFSSFKTPGMAALLNDILAKPGQTYLAQQSEQGVQGHQLLQANGHLLHLAQGDSSLAVIRSSEPTLPVAGGKPPPVNMQREENHIHLDTLDGRRSQELPGKAHIAHLTDVHQTTNGDRLRVHEDRLYQFEPLAARWKPVDEIENIAFNRLITGGNGSVYAKSDDVVVDLSSPFMPHADFNNLKSFSVAPDDTAALLSGSDVQTVLLTDMSPVIGGLTPKKTKTLELDGGQAQAAEVALSNDRLFIADTQGRLYSTDRSAFESNEPTLRLMPERAGYRLDDQPMGGHNSVSGFISGDDGRVHALIRNRQGEVHSHALDEQGAKLESGWNLTNALVLDNTRGLTVMPAPVGADRLHLDRAGLVGLSAGRIQRWDATPQCWKDAGIKDVDRLQRGADSNAYVLKGGKLLRLDVAPKHPNVAFDHNTALAQIARSTKVAMGKEIAGLENRVVTAFAMVSDKRFVALDDQNRLTAHSKDHKPIDLDTSAIDGDIKDLALDEKHNLYALSSTGKLYCMPREAWQATRFGGQLAAKWTPLAAPDGQPVKALYSNDDNRLSVQVEDAAGQGLMQLKEGQWQAFEQRPVEKNGLNDVYNRITRAHKTWRIPGTGLTAKLDINAFGRSGMEKNNRPSASEAMRANVYKNTLEPPRWMKNVGNNIQHRYHGREGLKELYKKELIAFKQLELIHEAGGTPPTPGNDLKARIARLQLGPEGAELAKELEVFRDELEKHARTALENIGKDYGKLKNLRQNDGVLNQHSALAKSSKRTQLGKKLAELGSMLNFKSSGHDFVNELDNALTRVAPSAENPTATTLRLLKDNGVKLSHTKTDIGMGQRRDANEDHGLSKVRLALDLVTLNDLGALIGKVELLARSSDLPRLQAELTSLRDVTYGENPVKQVTDMGFTDNAALEGAYDAVKAFSNALKKSDHAVSVNMRAATGSQDQSELADTLKAMLKNLEHGDDEIGVQRSYGLNLTSPFAVLADKSTGPWPTAGATGNRNYLFSAERCEGGVTLYLMREAAGNISGGVGGGKDYWPGFFDENHPARSVDIGNNRKMTPNFRLGGDVTATAAASQRAGVIFNVADDEIDGFVDDLFEGKLNPLQLLNKVKDHETYEARRFNFDITTGFSADMRVGFGLSEADSAPLSAVARLGVAANVTVNLLSYTDYSLTQKNDKTELREGGKNRPRFFNSLIFGGQARGQISGTHSNSTATPASAAGPTPATQSAANNLGVAANVTIDDKTVKRVKFRFNVATPMTTESLDKLSKSLGAAFKDKATTARLAELQNPLNALYVDMNPEQAIQARLDGLKALFAERPSQNDTQYKALRDLKRAGVQHEASINNHSVLDNARFETSKTSLSGLSKESILTRIMGSIREASAPGNAARVAEYMRQDPTLSAMVKQLENSQGTLARVRLEPKDSLIDDIDEGSRRGTLTQTELSGLLENRNNMRIKRLVVFHAPPQSENFTSPTPLISYNSGASLSVNKTLGRINFIYGEDQDKPIGYTFDGELSRPSASLKEAAGELKLSGFEVKS*
>Pac_A10853_hopM1
MIGTRVGGSGSTEIVQANQPQPSAAVAQAHPLAVSPSSNPPLTASQSAAQAPESSAAGAARLPVAPRHLPTLEKFRAEQPTVQGTSTPTISANAALLIGSLLQSEKLPFEVMAARLSPERYALQQFHGSDLQQMLGRFAEPGHLPGKAETEQLIKGFARSLADQLEHFQLMHDATAEAFGPGGLRDRNTLAVSQAALGEYAGRASKSIEAGLNHSLAVLDERIAALDSQLEGATEDSRPVLLMDRQALETARAMLSDLHADFCKSPEAKRLSAVAAHTQMDALIDKLNVDRNSVGGWKGIGPIVAAAVPQFMVSMLHLGYIRTATGDAMKDAVPEKSADASMKRALAVGLTAGVAHEGVTNLLKPMVQAGFQKAGLNERLNMVPLKGIDTDSVIPDPFELKNDNGALVRKTPEEAAEDKAFVESERAVLNQKKVQVSSTHPLGEMIPYGAFGGGQAVRQMLNDFNLLNGQTLSARAVTSGIAGAISATTQTIAQLNSTYVDPRGRKIPVFTPDRANADLGKDLAKGLDLREPAVRTAFYSKAVSGVQSAALNGALPPVAVQPQGASGTLSARNILRNMALAATGSVSYLSTLYANQSVTAEAKALKEAGMGGAMPMLPRTESAWNTMRHPDRASLPHTFQPGTALGIPRAVESAYHMGRGALQLPTQLVVDTLRGVEEGVSKGVSALRNSRNAPETPLPADNADPVDVELSSMEEGRRGL*
>Pac_A10853_hopAA1
MHINRPGSPQPSIELERFYSASESFASSSVRELSPAEHANLQAITDYLKDHVFAAHKLPLSESAVDQDAVHAHNEQLDNIIDARARCLRDEGETPATIADTFAKAEKFDRMATTASTALRATPFAAASVLQYMQPAINKGDWLPTPLKPLTPFVSGALSGIMDQVGTTVMNRATGNLHYLSNPPEKLHDAMAASVKRHSPGVMRQAVDLGIAVQAYSARNAVRTVLAPALASRPAVQGAVDISVSAAGGLAANAGFGNRMLSVQARDHLRGGAFVLGIKDQEPKADLSEETDWLVAYKAIKSASYSGAALNAGKRVAGLPLDVATDGLKAVRSLVSATGLVQNGLALAGGFAGVGKLQEMATKNITDPATKAAVSQLTNMAGSAGVFAAWTTAAVATDPAVKKAESFLQDTVKSAASSSTSYVADQTVKLAKAGIDASGEVIAATGASLRDTLRRRNAREPDIEEGGIAAGSPSSVPFQPGRS*
>Pac_A10853_hopF2
MGNFCVSSGSHNVYSPPDSPRASSGASASSHSIGGETLTSVYQLSDSERRQFLNTHDPMRAMGLNSETPLYRTTERGYVRGGQLAGNPQSCASIALHEELRPNPYAGYIGASPHEARAYYPKQAHATDLGVPSLNVMVGSNARNAIQGYAHGNHVAVKMRLGDFLEKGGKVYSDISSAADDGETARALIVTLPRGKKVPVDII*
>Pac_A10853_hopH1
MITPSRYPGIYIAPLSSEPTAAHTFKEQAEEALDHISAGPSGDKLLRKISTLASQKDRKVTLKEIEINNQCYTEAVLSRRQLEKYEPENFNENRHIASQLSRKGTFTKGEGSNAIIGWSPDKASIRLNQNGSPLHLGMDNDDKITTLAHELVHARHVLSGSSLADGGDRYNPRTGSGKEELRAVGLDKYRYSLTKKPSENSIRAEHGLPLRMKYRPHQ*
>Pac_A10853_hopZ2
MGICVSKPSVRHDYNEDYGRNYGADTAQASSNTSSSDSEWEQSPPHSPRQPVAADIPDRAKDKISALRESYYRSQMNSNPDLLHYAKNILDNIEYRQSNIDTLQLDAQNLGSLAAAYNTSFSQLNLHCFDSRMEFLDHLQSHNEPGAWRGVFRLNPPSLHHVAVDVRNHSNGQKTLIVLEPITAYKDDVYPPAYLPGYPQLREEVNARFRGNAKMSVIETDAQRSWHDCVIFSLNFALCAYQKDSAFDSLHEKLAESGRCFPENEDSRSRLARGIELVDGKQVLPAVFYKHAHSRGTVTVVTNAQPHIANDNVSTNRSSSRETLNERAEAFRVHREGGDPENYSMSIESSRARKIRKALENQ*
>Pae_0892_23_hopO1
MGNICGTSGSNHVYSPPISPQHASGSSTPVPSASGTMLSLSHEQILSQNYASNIKGKYRTNPRKGPSPRLSDTLMKQALSSVITQEKKRLKSQPKSIAQDIQPPNSMIKNALDQKDSHPFGDCFSDDEFLAIHLYTSCLYRPINHHLRYAPKNDVAPVVEAMKSGLAKLAQYPDYQVSGQLHRGIKQKMDDGEVMSRFKPGNTYRDDAFMSTSTRMDVTEEFTSDVTLHLQSSSAVNIGPFSKNPYEDEALIPPLTPFKVTGLHKQDDRWHVHLNEIAESSDE*
>Pae_0892_23_hopT1
MMKTVSNHSIPSTNLVVDAGTETLAQKSQPVSSEIQRNSKIEKAVIEHIADHPAAKMTISALVDTLTDVFVRAHGEVKGWAEIVQAVSRPHDSNRHGSGVLSPRFDVMGSVGWNAAAIRATSRVGTLREKGTLFTNLMLSNNFKHLLKRVVSDPALQQKLDGGVDLNYLKACEGDLYVMSGWAARASESREQIGKARYETASNLSQTLISARELAFHRHNPVNHPSAQTKVGFDKGLPEESDLQVLRGHGSSVWSVKPGSDFAKRAEVSGKPIIAGPSGTASRMVAVARFLAPACLKSLGIESEQNLKELVRYACYAYFGQDSHHSMLEVNLGVASHGMPEQWDDTLYNEPFSNSIKGRGFGIDNLAQRQVVRQAAQKSWAIESLKERLDA*
>Pae_0892_23_avrpto1-1
MGNICVGGSRMAHQVNSPDRASNNSNDDNDVSSGQLLNVRHALADAAGLTREQHAFISNDAPASLRNRHNALYSRTQNTFHMADMQHRYMTGESGIDPGMRPHQNVSEMRSAISDWNDMREALQHAMDIHADMPESPERYAATINPSGSIRMSTLSPSPYRNW*
>Pae_0892_23_avrB4
MGCISSKPQVMSPSRHYSSPDAEPATARTSHRRSARYGELSGPPAQTGLTYYQQSLIGVARWPDPQYNQDHLPHQMEYGRSFFDASRHAGAGIASGQVQAFSQLWALAQRWRSEAAGGDYETFGEESERYPTYNHNPTTPLANQYAYILDRYRNREDGEFSEDVEGVPTHEFPLRDEINGKPITLSTVVVSADPDANRYDSRYSAIRHLEAGEPFYIRHTFSADVPEVLAHVEELYNQALDASVSDSQALSILGEIHWWVANAMPDHRGSAAKTEFSVRAIAMARGMELPPMRHGIVADLEAMTTSREAFVRHYNNFFDR*
>Pae_0892_23_hopAO1
MYPLKSIQNSITTPLMNGSKPLQAEGSQSQHSHPDRILPSLLSQSAPLALDRLSAQPNADYQRVASLVRHALQDGKFQLQSSNDTQVIYKTSVSSPAIAATIGAAHLIDNELTVQARLNDQFEYDIVSAHLRGPSQDISIDVFSPPPANDLASSGLSERTHLGMNRALLRYAVPPRETEDQCVMVIDKVPPPKHGQMSFFRATNDLSKLPSGMETDGLSDLKLAGCERISSVEQVKNIRAALGGGPLTVLDLREESHAIVNGLPVTLRGPMDWANAGLSQVDGAARESAMITELKRAKSVTLVDANYVKGKKSNPQTTELKDLNVQSEREVVTAAGATYRRVAITDHNRPSPEATDELVNIMRHCLQANESVVVHCNGGRGRTTTAMTMVDMLKNARNHSAETLIRRMAKLSYDYNMTDLGSISALKRPFLEDRLKFLHAFHDYARNNPSGLPLNWTQWRAKIASE*
>Pae_0892_23_hopX1 
MKIHNAGLTPPLPSISNGNVGKAAQSSITQPQSQQGSHGLPPESSETRPDRARANYPYSSVQTRLPPVASAGKPLPDTPSSLPGYLLLRRLDHRPVDQEGTKSLIPADKAVAEARRALPFGRGNIDVDAQLSNLESGARTLAARCLRKDAEAAGHEPMPANEQMNWHVLVAMSGQVFGAGNCGEHARIASFAYGALAQENGRSEDENIYLAASTEEDHVWAETDESQSGTSTIVMDPWSNGSAIFAEDSRFAKNRNAVERTDTFNLSTAAEAGKITRETAEKALTHVTTRLQKRLADQQEQVSPIESGRYRPEKSVLDDTFVRRVSDKLTSPDLRRALQVDIEAVGVAMSLGTKGVKEATRQARPLVELAVKVASPQGLARRDV*NLNSHFKVR*
>Pae_0892_23_hopI1
MINLTSIASSLARVALSDSTKPTIDRAMNVVSHIAGKVALQVNSSLLEQKGRLNERQQKGLAVILDALRGKEPVTNVETHEGGGRFNLARAAFDVASVVWERDKSMHNVMSFLGVSDSQGKMLFSLGKKLADAMAKPEPAQGKDNCEAHHAFFSSNLKLNKLMNDIADQLINEIRQSNTDRVRRPTPGPSWRPESAQQQARPQTPPRTRPQANSTPPPPKAKPNAGAERPSTQRPHNTPAADASAKVGDSVPAKSPVKPLYEHLGLSDMTADLSAVKTAYRKASLKNHPDKNVGKEAEATERFKVISNAFKILSDPELRKKYDNGLIDEKGDEVQV*
>Pae_0892_23_hopG1
MQIKNSHLSSASRMVQNTFNASPKIEATNTIAKNNEPAALSATQTAKTHEGDSKGQSSNNSKLPFRAMRYAAYLAGSAYLYDKTANNFFLSTTSLHDGKCGFTSDARLNDAQDKARKRYQSSTLENNNSLLSPLRLCGENQFLTMIDYRAATKEYLSDLVDTEQAHSSILKNIMCLKGELTNEEAIKKLNPEKIPKDFDLTNSEAYISKNKYSLTGVRNEETGSTGYTSRSITKPFVEKGLKHFIEDTHGEKALTPKQCMENLDNLLRKNITLNSDSQFAAGQALLVFRQVYAGEDTWGDAERIILKSHYNRGTVLQDEADKIELSRPFSKQDLAKSVFKRNTSIAGPVLYHAYIYIQEKIFKLPPDKIEDLKHKSMADLKNLPLTHVKLIDSGVGFEDASGLGDSFTALNATSCVNHARIMSGEAPLSKDDVVILIGCLNAVYDNSSGIRHSLREIARGCFVGAGFTVQDGDDFYKQICKNASKQFYNG*
>Pae_0892_23_hopAH2
MNIRSDRSYDPLMAAREKPVMADRTTRPVGAGATEANPDTQAKLDTYTASDSRSAEAPEAFPVYTRTMHSRNARSLESEASPSDRALLASQQTLATQGDTKALRDEVAAVKDNATPSAPETKVTDKDKVASAEPVKIAEEVSRGGANANPDDIATPAAATKMIQDLKTIGGGTLRFQMTHDQIKDARQMDKLRALLSEGDKQGVKVQFTFRDNANQGGGNVLTGEKLKQASADISNVVKKFGSRTSFVLDTFNQGGKSASQDWADMQTTLIKAARNSGYKGTIVVEDSNWGGGLTAGPQSGLVKFADQLKAANGEGNPALIGSFHVYARESEASSRLGKQIKALREAGYKFQIGEVGNAKFLVGNTFQQKDEATKALQDNMTALKAAGADILPGKDQFQDGKLRRRAGFSKSDQFL*
>Pae_0892_23_hopAB1
MPGINGAGPSNFFWQWRTDGEPVTEREHDSSRSASSANSPELPPPASPAESGRQRLLRSSALSRQTREWLEATPARVQGANPPAEARQSPEAQQAERIVQELVRRGADLNNVRTMLRNVMDNNAVAFSRVERDILLQHFPNMPMTGISSDSVLANELRQRLRQTVRQQRALVQSSTPARLADSSSGSSQRSLIGRSTMLMTPGRSSSSSAAASRTSVDRHPQGLDLESARLASAARHNHSANQTNEALRRLTQEGVDMERLRTSLGRYIMSLEPLPPDLRRALESVGINPFIPDELSLVDHPVLNFSAALNRMLASRQTTTNSPELPPLASSAESGRRRLLRSPPLLSGQREWIEQNMRQEAEPQSSRLNRAVRLAVMPPQKENEDNVAYAIRLRRLNPGADVSRVVASFITDPAARQQVVDDIRAALDIAPQFSQLRTISKADAESEELGFRDAADHPDNATSCLFGEELSLSNPDQQVIGLAVNPTDKPQPYSQEVNKALTFMDMKKLAQYLADKPEHPLNRQRLDAKNIAKYAFKIVP*
>Pae_0892_23_hopAE1
MMPSQITRSSHSSLPEVAPASGDATGVSEQTPQQARTVAFFASGELAVAFGRTSAAPEQDTVRLLSALQRELDKQHPSWHTVAQLCQSVAEVGTTEQGWHQLASEDQVSALRELLDRCTHRLADMPAAHASHDSLSQACEGLRTARLHQSVAHLAARPSALARAIPDLLTLTHLDPETLGAEPPVVSSYTLFSHFVRTAKQRTADLNDSLQRQPDAVVSLLRSHADTLNDLEMLPGALQALTENCQDAPACNELRELAEVAGALLQLLREHDLLPRLEEISIEPGEAPAPGHEPAEPRLTTRQALLKAGGNLVRKFDAYGALAPMDDKALLALMRTPAPHLSPDQMHAFLNKHVLHLTQEQRDIVSNTPLPFAPEEDIEARCGMGFDEKLRLALANGSLVLSEEQLARLGDLPSAATTTSDVVQTLLEKPSSALSEAERDMLGAIVQANAQGQLDAWRAHNEQLPAVLSRSGLPSDVKDELLSLNKSMNAELGTLKNGASLKSRVLASPAMLLALAPLPLAVAFVSKDNSYSSSLVAHFTKNAVFMAGLMMNELTNARTNVDHGLNRYFVTVLANAIVAQPTFARNEHLLEQVGFGIATAVASGAATLGVFNRESIVAAFKLAKSKLSRQDTGNARIPEEDHLAVVKHFDVSEHFAQQMKVATELYKQDKSITDIMNSSLTYLGTKSSEFQARFEVADALRAGLQLAEGERKADPDFYTKLGLVALTASIGAALVMLMKSMVGKADYAADGVWCVSEMLKLAMNPEVDMQKAVQVFKEIVGLNLVMTGFLGVNKVWNFLDKGIKGYASGAAVLTAANLTLPGMVGEVAGAAAGKGLSYLTDKGKAAHQAGRAAASWAGDYVSTSRLGSAIGTLQTAIPGRIAGGQVVAGLYDRFRYLTWSHPAPAPQAAGEP*
>Pae_0892_23_hopF2
MGNICGTPGSHYVYSPPVSPRHVSGSSTPVRSVGGQGLTSVYQLSAEARDDFLDRFDPMRSLGLNSETPLYRTTERTYLRGGKLAGNPESCARIGLHEELAPNPYAQHYGIPEGDSNAYKPRVIPASDLRVPSLNVMVGSEAREAVRHYASENHVAVEMRLGDFLEKGGKVYSDVSAVHDNGDTASSLIVTLPRGRKVSAQIVSD*
>Pae_0892_23_hopAT1
MVRINNWSSNLDAYRILQEAQSLTEELPHFDTDFPIESESIAPPEHHNHRYRIGQEEHRVRHLAANRNTCRPLSTCVRKRQR*
>Pae_0892_23_hopAS1
MTLRINTRSATPVVPLETGSSSQPAVPSVTARPTEPPPVANPAAPKSAPGVQQAHGLKTRIAGKLSERQTNFSLGIPGTGRTLNRPLRSGIPEEGEHLSSEEKHDPLLKEAHELQRMVDSALTHLKAAPTSLWERPAPSTVRGITTKIFPWLKPAPLREVASNGSNAKTKADNSQQSPETIAAAVKELSTRLDHQSKVLATASLALVAAREHLESLEQATPPTSTERLDHARARVQQADSTTRLASQQLRELIQGTEVLQLGALSEGQDQANQKAEFSQQWLGELRTRMQALDVRFADRHAAIEIELQLKVAETRELISLDHDMTAAEHTAAHANTQLSALRAQRQETPEGSDEADRLDTAIGQTLATRSQAMQTHQQLAKRLMRVDADVARLNDELGEIHQRIAIVNDERFALKTLDQKLPASDQVTTPAEGEAQERIDKTALKNVREQYLASQISQAHAFAATGADEIQAALQRIGDRLQGTPPPTSLPAFAVIEVITSALADVTGNDATRANRVLDVLSQHPLEHWPRVAEEMSKSVRTRGATNNSIQQDTLNLCRKLATVPRGMEMLQVLSSDGTAPIVAERAKPLRVFWNADEAQQKEPDGKVKAWLQTAKQVARSKLDGDEKSFDDVDHAAFNAVRNGYFSNAPGTPYAQHDQRLKKATMEWVMRAVAANTPEQATATAPAKSSLPRRLVPTLNKTPFAKSTLDRAYSVGESMGLQSPRKQVDQVISARISILEETLKNAKGAPGLQLEISAAHAMLDHLKSLEKKGTHLSQVTLKNRDGKSMQSLLKARVQQQRLSQIWDKPDANGKRAVNVLHKAQHIELPPLYSELANSKLSVYEAINRVDEHLREILPPALQPAQSVEEVLDQDLNAAIKLLKTRHLSEKSDIVTFFKPFILESRLRDRLRLGGGGTLGVGLPSLPYSLISPIVSPIFSAEKSRSDEAFAQLFMPILGMEMSFGKARTEAAEVTIGVAAGSAVAEGVGIQAALTGRFTAQETQTSSTLMRFFRTRHKDDEMRGNMLTALDSMVRWDIIDPQKGQRYAGPLEAILARNPEVSVSQIDATSSTRNVAARVALRVPAVRFKDGASDASQTLTPEPSVYVEADRIKETRTETGGFISVVGAKGDTAQQRAGVTANLNFAPIASSATSVEKGANHGVQGQGLGLQLGMSRDLAWALEKNEISPFLIGDKQDADLDRYYSTPRDMQAEITANRDLWLMRCIETLEPDETGNKNTPDNRLRAAIHLDAFEATIKRLGKDSKYCQYNVNYSMKGRAGAEIDGYRGIQAVALQRGDVQAAEKAQQAIDDILLTKETWRPLMLIVRERARDSTVVGWRNLLRWQKLSNIDGQRTAAQFPPP*
>Pae_0892_23_hopD1
MNPLQSIQHNITTPPISGGQPLDAVGPQAQKSHPKRISPSQLSQSAHQALERLSANAEHQRLASLVRKALQDGTFQFQSSNHTQVTYKASICLPADTDTVRTDLLINNELTVKARLNDQSEYDIVSAHLHGSSKAISFDVPSPPPAHGSASSVLSERTHLVMSRVLSQDAVDSSSLETSLLSSPDHSRPPSQPKPVHLGSVRRESGSLVSDNPVVQALLSFAQADQAFPPQAASIAGVQLEMRPRRDIEKALEEFKGAFMVEKAQLMSGANSSERVDEDVNADIHIPLLLKAIERGAAAFGPNASIGQNSAKAFLASCAPKITSNDDVLSEFINQKLKGDDDLQVRLGAQELLHVATKKEFQLGGLAGSIGVSSILGSAWELGASELLKNAIFGKNFSPSQYALQLAGIDSVPPLIIESMDTMCVLAIIKGMKGEEWSMSDLLPKALKAGAISSVVSFPNNVLQYAGFKSRVGDLAANSVTTEAAIFGAASGIPPEVKESEELMRAGLFQSMKDGVMAHPGEGVDTKKTIERMTRHALDIAPGESTAVKSMGLASIVGMIPLIASNKATGLLSEQVLRIFRSAVFNPIEAIALNALALGGRVNVPGLFDSDNAKHARVVQTILARASQHMEAGDRDISAEELHQMLAPRSEFLRHVGSAIVNGMNASFEAIPALVRKLGYGEAPLAERIPYQDLAVPDTSRQPAP*
>Pae_0892_23_hopR1
MVKVTSSGFTANPLPHPADSVSPANSPPQLPEPLPLVDESPSSHKGGMRNRAHASLNSQVLGLQAVPSQRGRHVRIRSHTDGVSVINDWLAKRPSVQSETSLDNNGKLVRYTAMHHEPLAPRNEAFFTSVPGMLMAVLTVHPDIEYGISGEITADAVAARLAEPPIGLLTGVWQSSHDRAYIERGGVVHTANMEERWTSLTLPGADPREPLRMIGLQADGDVYLHNGRQLWRATDTSAESVPTERLPEGAAVRIGAGREVQWLHEGAVHSNGISRPVELLRPEASGLGVEQSPARPVDLLPLPRGNAALILDDKGRIYQADLKGIGPVEAHRLKLPGDFAQGKGWAVTTMGLSRDNTVHLMLQDQNGRRMSLQRAQNEVLFRPAYLLDRPLLLLYTEGLHVPSETAVQSHVQLDGHAQVGHIDGVLHYQPAPDQPWERLRQPGGEPLTGVTALYSSALGFIDRKPVFALLGDARQVVELKLEGRTSWLPTDAELPRHPAGGPLAVIPDTVELRARLIAQFDEPVQALAVHNNRQSVALMESGLLIAADADGKARRLPLLQRPIALAIGLNDQLLVLHHPRNQRPQLKRLSAKDDWEPVPIILPGIDHPSNLRATRTGQIQLQLGDNWHTLLPAMTSNDNRPLPARVKPEPEADELPPENFLAGTNARVNQQQASRISTPHHDASAVTTLMGTAANNPLTMTSSVQAVVDTTRAQVGALARDVLGGVTKNTMRAMAHKLGVVLPPTTQERRLASFHYEAKQAYTSGKTLFEQLPTLAQVRVASAVGPSDGEKFGLSHQQTQRLLNLREEKLEALLRDLRKIGFHEGVIMGDMGDGESAGDLTSTTSTPTFRLAELWRRQHSQVNKALSSVGLSRSEDILPNLNQSIKALAGGAALHADRMGEREAELLSVLCEVSEKMMRAGVRLPADDGSADSASSHAPHGLRTSGLMAGLVDYDALLTSTDTQALEMAERLQQDAKLPGLCKLGLSSWVQLAAFDDVVTTFREQISLPGSARRTQLLKNLGLPPDAAPDEMAARMSDLLLDLFNRSTFFSTQSRGLEIRGSLGGADWKHLNAFSVGITGEALQVLGVERIGDGKDDDAGLVAFFVRHAKASVSATSGVGIDFKPGLGTGGRVLDSRPGRSMNSTWGGSANLGISGAYQHGQGAAVIIAPSTISDFVRLLFDVNHPDSTQILRTGVNGGSIGLDLFETNLNGSVGANVSVSPFSLSQKYGPQKPSADAAASGADNRRSTASGALSVGATAQAGAHWGQMELHLDHAWAEIIGLEFQGRTDFNLEFNSNLNLGGALSSALGDRPQKLINASTGNGNLQLAGIRVASSDVQLPTDSVVDDKRRGPFLSTASYKRTFDTQVAKPITADEWSQMRQRLASAFPDNIGELGALAYSTSPSERIATINQVIDRIQGSKARNVEAGGALDGNALRRQRLDAAREMSNAGNSVWQASSEIDRASVVEMLHQLRQQEQSAVQHHARAIPGARVEFNLFGRESLETVVFHAIGHIGLGSKLNDMAELRRKTPGLDQVMRCFQSLPNINQVRYVFEMRPQARFAINDALLAREQQASARTLGLPGSSASELNWRGVLDKIKNTPDLYRLAAIAVHNTDENPVTSRIGLPLLNVSATGATSHQLFEAEIQFQYGLYDGLQGIEVLEAGSRALQSPLRVLQQSGIQALGQRTQAGDVPYGPPSPRKEATMRTAGEAAALTTNDVWRQLDGKIQRMNSAHEREANAIGSFQHAYGTASAHVDRLLLRIPELPAPEIDDRNADGESVRDAFASLKRNHQALDEDVKAMRQASEMVYSIPGERTRQTETSALAHVLSVEKSRRSLGHAMEILARKGVEAGTATGLELNRVSSQVNALVVRRDELLTQLERGAQEGGSNSEEMAMELQQTTSLLQRLRADLLGERQAMDATAKRLDQANRVALEGERSFSDAVRDMTWGELDKMPQ*
>Pae_0892_23_avrA1
MWNVSKSSNNLGAYKLPLEAQTPPEKISPFDAMSAAQPEGKAPHDQLQNDQYPIQQAEDRGRHLVEQAEIQAHVQHCHSKAPEIGDATKTQSVSEKLGTAKNSSCDATQISTGSKNDDFHKKKAGSNGDINKSSDPSALRCSLSHAPRHVPKSKKSYGAATIGGKVYHPHEKTDSTTADFLSRSLSNNAYRSERHLRKRAIAYLNHISAEKEIISNACFAMKDVNSFAHKQSEWLCHLERSLWRDEPALQFHDRQQLGNEVLGLKKPDDQSPYFKPRAWKISDEAASAFAMMLKGESGPFTQDQVKVGFEICQEGELLAGRLNIQPRMAFRLKNRHDANRSGTHSVKSLSGLDLSSDVGTDIREFFQVPVMSGTSGTSSDVVIAARYAAMHSGLQWSAPVLTIDQAKHALIDLSMDFFRRNGPAVVMALRMNSLRKNQGLPYKEVDRCEVFTHSYAEIHGAISLTIDGVDPADKVEVKNRLYGYTLDAKATLMKIADRSIEEASGKGGYKIDVTSLQTPQLRRVLEKKKIVQKVAELYSEMGKAGNSATLKEAITKSSVKELLVNDKPVVSRDYALGEPLMVRSLRFSHDHEATSSFGSAGKTPAKREVDTLCDNSTAFDIVMTPFSVINAKAKGDTISEMKVPHRPKWKGLPSVLYKVTASVDLPEYAVARPGFGDVHSFNSNKAFNSEFSSVRNSLSHAEKMGFIENSLKPYIKHDPDRESFDFKHSIDELADAQCMLQSRKPNSTLRHNEYCAKLELWDAKAIEVGMSRPVAVATLIEFNLEMLSAARYIEDEGYDGKLITNFLERQLSWFGQNSALNKEATLKKLWGLPFDERKAVAEKVCEALRQGVSLCVYEKNVEGSRIRELSLLNFNAYDIMRGIELFLSSKLLQPPTGAGPTVKSRL*
>Pae_0892_23_avrpto1-2
MGNICVGGSSMAHQVNSPDRVSNSAGEDNQTTSLDLRNLRLRLAESTDLPPNEHAFLGRGGSESLRTQYNNLRRQTDRNLDAADIEHRHMTGMSRVSSGTPLSELVNTLESNIAAWGQMRGNLQREMGVSDDSPAPEQFHLVETPSGPSLAVRRPLRE*
>Pae_0892_23_hopAZ1
VVNTTFNQRKISVAYGIRGGVGTSAYYTQPQPFDELKLKPEQIQEKTAKLMEKGYFTVPIAEPTRRFLHEQSSLSNPAWRQEPVGKVIDLKATDYERSTTAVAKEIATTLTGKQQQLGPHEFQLRRAKNQGADKWHQDKEPKKVICIATIEGRGTEYVKRAESEGIFEAGHFGKMTPLDARAVEQRTREAKQDRFYFFAGKGICEDSIPKLIHRSPHQSGRSIFLARWQ*
>Pae_0892_23_hopAU1
MKPVQSVSATQHYNPLTNLGQEASCSHEISGITQTEGMQATAATTQTAEQLTTARVRDITAAAKVIPDGTTVMSRKPEDLSQLQTAYLAAKNAPTHPDLYLKLCETFRVHDERHASEGHENICAKTMTARIDDDAIRVMAYASRGMHGGDVNNFLKFSFNSGLPNPISSALPSMLTFGASSFIGAVHGPWSGFGSALAFAAAKPFMAGGIQPAIVSLCDNIRGRNAPTVLAKGEVNDEIWLDAAAQTLEGLNEDTRRALTSFDDAVQAAITSVGIRDPKFLETDEGLESFFDHLSDTHFNCLREALEGVNNALQNTAPQTRESLRALEEASRPNMLEQRETTLKAEFSNLRQKEGNDWQRIPRSLRASGGTLTSGLSGLKRDEIPTRMNPALDRKSHFEGLNALASPAVGTSYAAAISLLQSPMAGLDERNKQKFNVKAAIVFYDAFTPEGKQRYLAGEEMDPDRDVDQAKLRGVFTSVSEYMVKSTQENLKQRQKVLGVEISEAGHALNALPENTSSITPPEIRAKVERYKALSADMSAVTQAIREGNPNFLTDLPDGEVKKAFDDCVNSGGMHVLENMTKVKYAKQGELKAQWTQKVSTDVSMFGLAGQFTPSIVNKLAAAICGGAGHIPNAVVGFLGAYSLAASFIGAQTQFAAINAKNNFREGNPKPTSLQTFMRGNLAPVMQASANRHSQHALQGAEQAISTARQALNSSLGQNLRRRPSARTQQE*
>Pae_0892_23_avrE1
VHSSSIHRNTGSIIQPPVPANTNAATDLQQKIEQPKQRSSHSLSSVGKRALKNVSKLFQKSKAPQQKAATPPTVKNVKPSQPTSNSKTAKDKAPVSQLSSNSLDDLDDTRQPVTRAGHSGASTPGTKAQDPDEPATLQSSRQSMMTRSNGGRFELKDEKLVRNSEPQGSIQLDAKGKPDFSTFNTPGLAPLLDSILATPMQTYLAHQSKDGVHGHQLLQANGHLLHLAQDDSSLALIRSSKEALHIEGKKPPAVKLEREDGNIHIDTASGRKTQELPGKAHIAHITGVLLRHDGERMRVHEDRLYQFDPLSARWKAPEGTEDIAFNNLATGGNGSVYAKSDDVVVDLTSPFMPHIEVKDLQSFSVAPDNRAALLSGKETQAILLTDMSPVIGDLTEKKTKALELDGGKAQAAAVGLSDNKLFIADTQGRLYSADRSAFESNDPQLKLTPDQANFQLAGLPLGGHDSVTGFINGDDGRVHALIKNRQGEIHSHALNEQDSKLESGWNLTNALVLSNNRGLTMPPAPTAADRLNLDRAGLVGLSEGRIQRWDATPECWKDAGIKDIDRLQRGADSNAYVLKGGKLHALKVTPEHPNMAFDHNTALAQTARSTTVEMGKEIEGLDDRVITAFAMVSNKSFVALDDQNKLTAHSKDHKPVTLDIPGLEGDIKSLALDEKQNLHALTSTGGLYCLPKEAWQSTKLGDQMRARWTPVALPGGQPVKALFANDDNVLSAQVEDAEGQGLMRLSAGKWQAFEQRPVEENGLNDVHSRITGSNKTWRIPKTGLTLRMDINAFGRSGVEKSKKASTREFMRANVYKNTAEVPRWMKNVGNSIQHRHHGRLGLNEVYETESMLFKQLELINESGGRPPAPGKDLKARIAALESKLGPQGATLVKELETLREELENHSYTALMSIGQSYGKVKNLRQQDGILNQHGELAKPSVRTQFGKKLAELGTKLNFKSSGHDLVKELQDALTQVAPSAENPTKKLLGTLKYQGLKLSHQKADVPLGQRRDAREEHGLSKARLALDLVTLKSLGALLDEVEQLPPQADIDPLQNKLATLRDVTYGENPVKVVTDMGFTDNKALESGYEAVKTFLKSFKKADHAVSVNMRAATGSKDQAELAGKFKSMLKQLEHGDDEIGLQRSYGLNLTTPFIILADKATEIWPTAGTTGNRNYILNAERCEGGVTLYLISEGAGNVSGGFGAGKDYWPGFFDENHPARSVDVGNNRTLTPNFRLGVDVTATVAASQRAGVVFNVPDEDIDAFVDDLFEGKLNPLQVLKKAVDHETYQARRFNFDLTTGGTADLRSGINLTEDRDPDADPDSNSFSAVVRGGFAANITVNLMTYTDYSLTQKNDKTELREGGKNRPRFLNNATLGGQLRGQIGGTHTAPTGTPASAPGPTPASQSAANNLGVAVNFSVENRTVKRVKFRYNVAKPITTEGLGKLSKSLGEAFKDSTTKAKLAELAYPLNARYAGKKPDEVIQAHLDGLEELFADTQWQNDKQYKALRGLKRGAVEHRASVNKHSVMDNARFETSKTNLSGLSSESILTKIMGSVREASAPGNAARVAEFMRQDPKLRAMLKDMEGSIGTLARVRLEPKDSLVDKIDEGSLDGTMTQSDLSALLGDRNQMRIKRLVVFHTATQAENFTSPTPLVSYNSGANMSVTKTLGRINFIYGADQDKPIGYTFDGELSRPSASLKEAASKLKQEGFKLKS*
>Pae_0892_23_hopM1
MNTPRIGGSGGIELARINQQHDAISAQTAHPNAVTPGMNPPLTPIRQGRTPTRTGPHANEDRATLAVSQTAVGEYAGRASKAIGEGLSKGIVSLDDHIAALDVSLQSAEEGAKDALHANRQALVDAKTTLVGLHADFVKSPEAKRLASVAAHTQLDTVVSDLVTARNSVGGWKGAGPIVAAAVPQFMSSMTHLGYVRLSTSDKLREEVPETSSDASMLKAAITGTVAGIAHETVNSVVKPVFQAALQKTGLNERLNMVPLKAIDTNSVIPDPFELKSEHVELIRKTPEEIAQDKAFVKGERAVLNQKKVQGSSTHPVGELMAYSAFGGSQAVRQMLNDLHQINGQTLSARALASGFGGAVSASSQTLLQLKSTYVDPAERKIPVVTPDRAETELKKDLAKGMDLREASVRTTFYSKAISGIQSSALTSALPPVTAQPEGARGTLSVGNILRNMALAATGSISYLSTLYANQSVTAEAKALKDAGMGGATPMLDRTETALNNIRYPNRASLPHTLQPSTLSGIPRAMESAYHMDRGALQLPTQIAVDTVRVLADGALNGVSSARAALTPAKPPEARGSVDELRNTAPTPPSSGRHPPFRLTTSSCGRSKKACSLRVDSNAGHSPYLSAVRLIQTALTLKDYNDEKPDTRFCPLHQRSGRPTRYITGLAEWRMRPLRRPEQRSGGHRIARAQRNGRLSLPSRPLSGAFH*
>Pae_0892_23_hopQ1
MHRPITAGHTTSRLILDQLKQISRTPSESSVQSALSQQASMSSPVLERSKSAPALLTAAQRTMLAQVGACNSHLTSDENMAINELRLHKPRLPKDTWFFTDPNKDPDDVVTYTLGKQLQAEGFVHITDVVATLGDAEVRSQRAEMAKGVFNKLGLHDVHVSRGRDYAMNSLQSKEHAKFLLEGHALRAGPGEIHRDSLQDMSRRLARAPHGVGIVVIAGMSDINALITTCPDMVRERVDDITIMGGVEPLKDADGFVQPDARAYNNATDMDAARSLYRKAQELGIPLRIVTKEAAYKTAVSPSFYEGIAGSGHPVGHYLRDVQKSALKGLWEGIQAGLLPGLDDSWFFRTFMPNAQIEAAQLDKNKESSFEDIWPKVTKLNLYDPLTLLASVPGAAKLLFKPKAIHTEGFGVVEQVGPDDVTHPEKARLLMSALAKSALAQSTVAPD*
>Pae_0892_23_hopV1
MRLDAAQGQRPLPPMDAPSSLRLRASGTSSGGEPQAAQENSGSEAADNNGAARARREPGIDPVRLFVKLMVGTLALSTGCRLTRHPDDFAKDPGGSIWAAMSLKHRSSQNDLDQGNRTVLERYGAYIPKDSNCFKAKADVTHDIPPGVAGQWNVKTRQVKLNPNIALESHPAEVAGHEFIHCYTHPEFRGRHIDHRHWKALNEGLTTHLTEKLPTPKRLLPIPLAKDPYHGFKLATGDSWPAAAKRIESAVGEDTLLKAFFGGDDDAISEVAKAATQIYPRLASSRTEQELYRAGMMRGSQQLAECYAGALLASGQPLPESWSRNMLPVFSFSDMQPEQAKKAQLQAEQSQERMGIIFDAAFFSPDLKTQRQALGMLREDLLMHWENVVPDKG*PIEALALKATGKERCSSLPGRYRFHFDQRSGQRQRHYLQSGARRFQGLLGGAEKLRVTGLQACKVKLAAGFLGPHQKHPQLHDIAQIKVLLPEDIAQFVEHRNALHFSVAIGGRRTRRSVWVGKVGQSAADEHQAGRGRHGHGLRDWKIADAGTLNAVAHGVTPQWMLMLQ*
>Pmp_19322_hopW1
MNPAQITRLSQSFLPSISPASFEAESSHAQSPQQTRTHAFVASGELNAAFGRTSTSPTQDFTRLLGAVQRELESESTSFPAVAELANQLAEAAMGEHWPGHDEQQVLKGMIDRCTSQLAHTPVSHPSRDALSQVCESLKTARLHQSISHMLGESHATVRGVPDLLALIHIDPKVLADKPVSMPSHVKFGSFICLARARAAQLSESLNSNSGDVAHLLHPHADTLLGLEKLPEALAALTENCPDTSTQDDLRALAEEAGGLLQQLRSTGLLPRSGEVSGESAETLVPSCEVVEPKLTLGQALLKVGGDGPLDGQRVHLEGLRHAPTHVASSDSESRAPARAAGDSQKAAGLYAEKKRTNWTHATGVAGKIAHKIESLLGMRDAQSRVQAFVAFMADGKGKADATTLDLGDGWMRGTRVIKGATALIDFKCDSDGLVVDARHPGRFPLLPEGHEREAFNTVLQELKFRGAETLSKVPVYYVNRNTRGYVIPTHGYVVAGHPNRGRKSGAVLYGVGGDPKRGPVALDEKLLDKLVGRSDSKTSCTLSASVRAAISLLAGSSFATREEFHDAYCEVRGDAVDPLELHNEISSIYRLLPLSTMEMWPKKADDYRVARPAAPERDLRAFENLPKDIGRKARLKKVSNVDSIDLLEAKRQFTLHQLYQDEVLGRDGTGVSSTGLQSRVDAQRRDYLLASTPKFQRLPPHATDKVGNCNTGASSLLQRAVDTYTEKNNLPPEKVTAASIFGIGSSHRLAIWDPLSGSSSRKPFEDR*
>Pmp_19322_hopAT1
MAGINNWSSNLDAYRILQEAQSLTEVLPHLDTAFPIGPESIAPPEHHNHRDLIGQEEHRVRRLAENRNKGRPLSTCVRKRQK*
>Pmp_19322_hopY1
MNITPLTSAAGKGSSAQGTDKISIPNSTRMINAASIKWLNKVRSAISDHIRTSIEKGKLFELASLGSNMFGVPALSARPSTLQPVLAFEADPNHDLNLVRVYMQDSAGKLTPWDPTPNAVTTTSTPSEPDAQSDTASSSLPRRPPAGSVLSLLGIALDHAQRHSTRADRSAKGRPGREERNGARFNAKQTKPTEAEAHGDHQAPDPDLTRPKEAAQRVAESITSMREQKNGMQRAEALLRAKEALQAREAARKQLLDVLEAIQSGREDSTDKKISATEKNATGINYQ*
>Pmp_19322_hopM1
MTDMRITASRSAEIQRASQQSEIVPVAAHPNAVTPSSNPPLMPNQARDHAAESSAAGAARLKVAVQHEKLLKEFQAEQATAPGSGAPMISARAAFLIGSSLQSLPKSEKVPFEVMAERLSPERYQLKQFHGSELQQLLGKFAQPGQAPDKAEVGQFIKGFARSVADQVEHFQLMHDATAHSFGAGGLPDRTTLAVSQKALGEYADRASKAIEDGLNESITSLDGHIAYLDAALGNVEEGDNLVLEMDKQALVNAKATLVDLHAEFPKSPEAKRLNSVAAHAQMDTLVDKLNVDRNSVGGWKGVGPIVAAAVPQFISSMTHLGFVRTATSDEMKSAVPGKSSDASMLKAAVVGLVAGVAHEGVTNLVKPLIQAGLQKTGLNERMNMVPLKGIDTNSVIPDPFEFKNEDGALVKKTAQEMTEDKAFVAGERAVLNQKKVQVSSTHPLGEMIPYGAFGGGQAVRQMLHDFNQISGQTVTAKALTSGMAGAISATTQTIAQLKSNYVDPQGRKIPVFTPDRKNADLGKDLAKGLDLREATVRTAFYSKAISGIQSSAVNALVPPLAAMPKGEPGRLSAGNILRNMALAATGSVSYLSTLYANQSITAEAKALKDAGMGGTTPMLARTETALNNIRHPDRASLPHTFQPGTLGGVPRAVESAYHMGRGALQLPTQMAVDTVRVVEEGVLNAPSAVRNAFKSEKPAVEGDELVAMEEGRRR*
>Pmp_19322_hopAY1
MVGINRAGSSGSYLGGYTESERASARDSSSARPSNSPQVPPTSTAPAGREMLLLRSTELSRRTRERLEQSFSTAEEDKQQATSIVQRGRTRVRSGAGLHRLEILTHQSVERGCSSSKALSSSDDDVSSAESSEADIDAVFNYRIAALNNANASQSCMGLAIQWLRLRDEGEASYRMEALDLDHASDIQNQYENAAGSVSGSREQREAGRISARKTLLRSQDLQPVGEPSVFHADRQSTALQKIARDGSAHLISLCFENNGKRVRHAITASSSEGSVNVFDPNYGEFSTTLPELPSMFQNLMTRYGSRLNGHLQLESMVIQRVE*
>Pmp_19322_hopAU1
MKPVQSVGATQHYNPLTNIGQEASCSHEISGITQTEGTQATAATTQTAEQLTTARVRDITAAAKAIPNGTTVMSRKPEDLSQLQTAYLAAKNAPTHPDLYLKLCETFRVHDERHASEGHENICAKTMTARIDDDAIRVMAYASRGMHGGDVNNFLKFSFNSGLPNPISSALPSMLTFGASSFIGAVHGPWSGFGSALAFAAAKPFMAGGIQPAIVSLCDNIRGRNAPTVLAKGEVNDEIWLDAAAQTLEGLNEDTRRALTSFDDAVQAAITSVGIRDPKFLETDEGLELFFDHLSDTHFNGLREALEGVNNALQNTAPQTRESLRALEEASRPNMLEQRETTLKAEFSNLRQKEGNDWQRIPRSLRASGGTLTSGLSGLKKDEIPTRMNPALDRKSHFEGLNALASPAVGTSYAAAISLLQSPMAGLDERNKQKFNVKAAIVFYDAFTPEGKQRYLAGEEMDPDRDVDQAKLRGVFTSVSEYMVKSTQENLKQRQKVLGVEISEAGHALNALPENTSSISAPEIRAKVERYKALSADMSAVTQAIREGNPNFLTDLPDGEVKKAFDDCVNSGGMHVLENMTKVKYAKQGELKAQWTQKVSTDVSMFGLAGQFTPSIVNKLAAAICGGAGHIPNAVVGFLGAYSLAASFIGAQTQFAAINAKNNFREGNPKPTSLETFMRGNLAPVMQASANRHSQHALQGAEQAISTARQALNSSLGQNLRRRPSARTQQE*
>Pmp_19322_hopAH2-2
MNIHTARSYDPLTATSEKPATADRTTRAVDAGATEANPEKQAKLDTYTASDSRSAETPEASPVYTRMMLSRNTRSLGSEDSSSDTALLASQKALVSQNDTKAVGSEVAAVNDSTALSDAEKKAKEAEKAASSEAAKAAQTVARGGANVNPDDIATPAAATKMIQDLKAIGGGTLRIQMTHDQIRDVKQMDKLRALLNEGGKQGVKVQFTFRDNANQGSGNVLTGDKLKQAAADISSVVKKFGSRTGFVLDTFHQGGNSASQEWSDMQTTLIKSARNAGFKGSIVVEDSNWGGGLTAGPQSGLVKFADQLKAANGEGNPALIGGFHVYARESEASSRLGKQIKALQEAGYKLQIGEVGNASLLIGSTFRQKDDATKAMTDNMAALKAAGADILPGKDQFQEGKLRRRVGFSKSDQYS*
>Pmp_19322_hopAH2-1
MNINSTRSYDLSMAASEKPAVTNKTLLPANAGSSDVNTNRQTKVDTYTATHKYDSSGRPTEAPEAAPVYTKALLNRNAQLQKSTAPSDTAPAGQQQLATTAPANALQSNAVTVEEKVSGPTTNATNASNADTGSHGGANVDPGDIATPAAATKMIQDLKGIGGGTLRIQMTHDQIQDNKEMDKLTALVNEGDKQGVKVQFTFRDNANGGGGSVLTGDKLNQASTDISNVVKKFGGHSSFVLDTFNEGGTSATQGWADMESTLIKSARSAGYKGSIVVEDSNWGGGLTAGPESGLVKYADQLKAANGKGNPGLIGSIHEYASGADASARLGNEIKALQNAGYKPQIGEVGNANWLGGDKFEERDGATKAVQDNLAALKAAGADILPWKDQFQDGKLRHHVGFSKADQY*
>Pmp_19322_hopA2
MDPIKTRFSNIEALRHSEVDVQALKAHGQIEVGGKSYEIRAAANDELTVERSGKPSKFGTFFKSAGSSSQSDQIAQLLNDKRGSSVPRFARQGQTHLDRMLFNIEEGQSSSAATSVQKNKQPNGRLVKSSLLELANEAKAAGTLNSGAIYKLYAKELPRVNLMPPTEHRACLAHMYKLNGQNDINIWPQNLDQLYGSVLKRYTKEFMKNDPEAPNKYYRIERSGERIGTEDVKARLTVNVKPEFHKEMVNAAVKLTAENRDILGSKVAGPGKIGTTTDAAVFYVGNDFSSAQALAQRLKELLPSDAFINHTPAGMQCIEKGLCYAERVPGDDTSHGMSRARIISSALADTSRSSIEKKLGNAFKNAGYNPDNPAFTL*
>Pmp_19322_hopBB1
VLFVGNICGTSSSHYVYSPPVSPRHVSGSSTPVHSVGGQGLTSVYQLSAEARDDFLDRFDPMRNLGLNSETPLYRTTDTSWRNVIAQVRNPDEDPRIDHLLTMAEEIYKASSTFRKRMNAVAGEGGVTIRIVPDSEIGHSFGHAATRPATRSIALTETTASNVQGSHYQSLNILLVELSNLSRANEIAEIRSSFQQGRIGQRRAAHNAERAEYGTIEDMVKYFTEARPVIESLGYGNPSMWYAAHDYGGGIVPTYRSFEDYYATALSSGHTDVHLNNYSRSYE*
>Pmp_19322_hopS2
VKKSGAGTQAYALFASATGSSSKGVLSTLARHLTGCFAPNKAALFSATAVAYETSPVGYSVAASVNALSVDHRQPALTRLNNVLFNQALALDLERFDEVAPAEEIFRPSLKRKGAHPRLVDSLGGEHLAVQTMEKGLKRLAADPAQSFARCHCVFYPISSDTTSPQASLHSVASSSG*
>Pmp_19322_avrE1
VQSSSIHRNTGSIIQPTVTPDARAATDLQQRAEQPRQRSSHSLSSVGKRALKSVGKLFQKSKAPQQKAATPPTAKNVKTSPSAANVTTASNAATPRNKARESGFSNSSPQHTHSAPKSILRTHPNQASSSGAQTHEIHPEAASRKNLRVRFDLPQDRLERSPSYLDSDNPMTDEEAVANATRQSRSPDSRLQGSDGMRRSMLATDPDQPSSSGSKISDSDGPLPPREPMLGRSNGGRFELKDEKLVRNPEPQGTVQLDAKGKPDFSTFNTPGLAPLLDSILANPKQTYLAHESKHGVHGHQLLQANGHLLHLAQDDSSLAVIRSSNEALLIEGKKPPAVKMEREDGNIHIDTASGRKTQELPGKAHIAHITNVLLSHDGERMRVHEDRLYQFDPISTRWKIPEGLEDTGFNSLATGGNGSVYAKSDNAVVDLSSPFMPHVEVEDLQSFSVAPDNRAALLSGKKTQAILLTDMSPVIGGLTPKKTKGLELDGGKAQAAAVGLSGDKLFIADTQGRLYSADRSAFEGDEPKLKLMPEQANFQLAGVPLGGHNRVTGFINGDDGGVHALIKNRQGETHSHALDEQSSKLQSGWNLTNALVLNNNRGLTMPPPPTAADRLNLDRAGLVGLSEGRIQRWDATPECWKDAGIKDIDRLQRGADSNAYVLKGGKLHALKVAAEHPNMAFDHNTALAQTARSTKVEMGKEIEGLDDRVITAFAMVSNKRFVALDDKNKLTAHSKDHKPVTLDIPGLEGDIKSLSLDEKHNLHALTSTGGLYSLPRETWQSVKLGDQMRAKWTPVALPGEQPVKALFTNDDNVLSAQIEDAEGQNLMQLKAGKWQAFEQRPVEENGLNDVHSRITGSNKTWRIPKTGLTLRMDVNVFGRSGMEKSKKASTSDFVRANIYKNTAETPRWMKNVGDHIQHGYQGRLGLKEVYETESRLFTQLELIHESGGRPPARGQDLKARITALETKLGPQGATLVKELEALRDELENHSYTALVSIGQSYGKVKNLKQQDGILNQHGELAKPSVRMQFGKKLADLGNKLNFKSSGHDLVKELQDALTQVAPSAENPTKKLLGTLKHQGLKLSHQKVEVPLGQRRDASEDHGLSKARLALDLITLKNLGTLLDQIEELPPQSAIAPLEKKLSTLRDVTYGENPVKVVTDMGFTDNKALESGYESVKSFLKSFKKPDHAVSVNMRAATGSKDQAELAGKFKSMLKQLEHGDDEIGLQRSYGMNLTTPFIILADKATGLWPTAGATANRNYILNAERCEGGVTLYLINEAAGNVSGGFGAGKDYWPGFFDANNPARSVDVGNNRTLTPNFRLGVDVTATVAASQRAGVVFNVPDEDIDAFVDDLFEGQLNPLQVLKKAVDHESYEARRFNFDLTAGGTADIRAGINLTPDRDPNADPNSDSFSAVVRGGFAANITVNLMTYTDYSLTQKNDKTELKEGGKNRPRFLNNVTAGGQLRAQIGGSHTAPTGTPASAPGPTPASQSAANNLGGALNFSVENRTVKRVKFRYNVAKPITTEGLSKLSKGLGEAFLDNTTKAKLAELADPLNARYTGKKPDEVIQEQLDGLEALFADVPPPKDNDKQYKALRDLKRAAVEHRASANKHSVMDNARFETSKTNLSGLTSESILTKIMSSVRDASAPGNAARVAEFMRQDPKLRAMLKEMEGSIGTLARVRLEPKDSLVDKIDEGSLNGTMTQSDLSSLLEDRNEMRIKRLVVFHTATQAENFTSPTPLVSYNSGANMSVTKTLGRINFVYGADQDKPIGYTFDGELSRPSASLKEAAGDLKKEGFELKS*
>Pmp_19322_hopF2
MSTIPGTSGAHPIYSSISSPRNMSGSPTPSHRIGGETLTSIHQLSVSQREQFLNTHDPMRKLRINNDTPLYRTTEKRFIQEGKLAGNPKSIARVNLHEELQLNPLASILGDLPHEASAYFPKSARAADLKDPSLNVMTGSRAKNAIRGYAHDDHVAVKMRLGDFLEKGGKVYADTSSVIGGGDEASPLIVTLPKGQKVPVEIIPTHNDNSNKGRG*
>Pmp_19322_hopN1
MYIQQSGAQSGVAAKTQHDKPSSLSGLAPGSSDAFARFHPETAGAFVPLEGHEEVFFDARSSFSSVDAADLPSPEQVQPQLHSLRTLLPDLMVSIASLRDGTTQYIKTRIKDMADNSVGATANIEAKRKIAQEHGCQLVHPFHQRKFLFEKTIDDRAFAADYGRAGGNGHACLGLSVNWCQSRAKGQSDEAFFHKLEDYRGDALLPRVMGFQHIEQQAYSNKMQNAAPMLLDTLPKLGMTLGKGLGRAQHAHYAVALENLDRDLKAVLQPGKDQMLLFLSDSHAMALHQDSQGCLHFFDPLFGVVQADSFSNMSHFLADVFKRDVGTHWRGTEQRLQLSEMVPRADFHLR*
>Pmp_19322_hopR1
MVKVTSSGFTANPLSHHADSVSPANSPPQLPEPVPLVDLSESSRKGGMRNRPHASLNSQVLGLQAVPSQRGKHVRVRSHADGESVINAWLAKRPSVQSETSLGSDGKLVRYNAVSHEPLAPRNEAFFTSVPGMLMAVLTVHPEMEHGISGDITADAVAARLAEPPIGLLTGIWQSSHDRAYLERGGVVHTANMEERWTPLTLPGMDPREPLRMTGLQADGGVYLHNGSQLWRLTDTAAESVITENLPEGAAVRIGAGGEVHGLHEGALHSNGISRPVELWRPKAGAPGSEQSPARPVDLLPLPGGTAAMILDDKGRVYQADLKGTGAVEAHRLKLPADFAQGKGWAVTAMGLSRDETVHMMLQDQNGRRMSLQRAPGEALFRPAYLLDRPLLLLYTEGLHVPSEAAVQSHVQLDGHAQLGHIDGVLHYKAAPDQSWERLKQSGGEPLTGVDALYSSPLGFIDRKPVFALLGDARQVVELKLEGRTSWLPSDAELPRHPAGGPLAVIPDTVALRTSLLAQFDEPVQALAVHGNRRVIALTESGRLMAADADSPARRLPTLQRPVAIAVGLNDQLLVLHHPHSQRPQLKRLSAKDDWEPVPIVLPGIVHPSSLRATRTGQIQLQLGENWHTLLPSMTSHDNQSLPARVKPEPERDEAPSENFLAGSNALANQQQASRISTPHHDASVVTSLLGTTANNPLTAASSLKAVVDTTRAQVGALARDVVGAAANSAIRSMAHTLGVVLPPTPQEKRLASFHHEAKQAYTSGKILFEHLPTLAQVRVASAVGPSDGERFGLSHQQTQRLLTLREGKLEALLRDLRKIGFHEGVIMGDMGDSDSADDRVSTTSTPTFRLAELWRRQHSRVDEALSSAGLSKSEDMLPNLNRSIKALAGGAALHADRMSEREAELLSVLCEVSEKMMRAGVRLPADDGSVDGAHSQAPHGLRTAGLIAGLVDYDALLSSTDAQALEMTERLQQDARLAALCKLGLSSWGQLAAFDDVATTFREQIALPGSARRTQLLKNLGLPPDAAPDEMAARMSDLLLDLFNRSTFFSTQSRGLELRGSLGSADWKHLNAFSVGVTGEALQVLGVERIGDGKDGDAGLVAFFVRHAKASVSATSGIGIDFKPGPGTGGRVIDSRPGRSMNSTWGGSANLGISGAYQHGQGAAVIIAPSTISDFARLLFDVNHPDTTHILRTGVNGGSIGLDLFETNVNASVGANVSVSPFSLSQKYGPQKPTADAAVSGADNRRSTASGTLSVGGTAQAGAHWGQMELHLDHAWADIIGLEFQGRTDFNLEFNSSLNLGGALSSALGDNPQKLINASTGNGNLQLAGIRVASSDVQLPTDAVVDDKRRGPFLSTASYKRTFDTEVAKSVTAGEWGQMRQRLAKAFPDNIAELGALDYPTRPSERIATIKQVIDRIQGARARSVEAVGAMDGKELRRQRLDASREMSNAGNSVWRASSEIERASIVEMLHHLRQQEQSAVQNHARAIPGARVEFNLFGRESLETVVFHAIGHLGLGSKLNDLAELRRKVPGLDQVMLSFQSLPKVNQVRYVFEMRPQARFAINDALLAREQQASARALGLPGPSGSELNWRGVLDKIKTTPDLYRLAAIAVHNTDENPVTSRIGLPLLNVSATGATSHQLFEAEIQFRYGLYDGLQGVELLEAGNRALQSPLRALQQSGIQALGQRTQAGEVAYGPPSPRKESPLRSAVDAAALTTNDMARQLEVKVQRMNTAHEREANAISSFQQAYGIASAHLDRLLLRIPELPLPEIDDRDADGGRVRGTFASLQRHHQALDDAISAMHQASEKVYTIPGKRTPQEQAPALAQLLSVEKRRRSLGHALETLAGRGVEAGTATGLELNRVSSQVNDLVARRDALLKQRESGVREGGLDSEELEMELQLTTSVLQRLRADLLDEQQAMEATAKRLDQASRAALEGERSFSDAVRDSAWGELDNL*
>Pmp_19322_hopAH1
MSMNTSVSNNGPVWSPVSSGNHAPSPDSSGKSSSNAVHFLSPESTHRSPSMVSWGNGTPTAATGNGRAVGAGQSGLVEALKTLIFALLKSVIGNASAHNRSESQPSASSGHGQASACNAASPTSGSSPSQQSSDASTFNNAGLGAHGGANTVPDRIASPDAARKMVEDVKNAGGGTLRIQMTHDQINDPAQMAKLKAMVDAGDKQGVKVQFTFRDNANGGGGNVLTGDKLKQAADDVKNVVSALGKHPSFVLDTFNEGGKSATQDWANMQSTLIKSARDAGYKGNIVVEDSNWGGGLTAGGESGLVKYADQLKAANGSNNPGLIGSIHEYASGADASSRLGSEIKALSGAGFKPQIGEVGNANWTGGSNFEQRDGANQAVKDNMGALKAAGADVLPWMDQFKDGKIKHDVGFSKGDQFS*
>Pmp_19322_hopAI1
MLGLKLNTQLTSPPVKKDTGAELSRLNKGEVLANTQTRFALNHRAPTYEVAQRALGENHGGWTAVNQFKMTGTDMFIHMDRIEPRSKGDFVGDKFHLSVAPRHVASAFDAIGKLLQADDSPVDKWKVTDMSCVHTYSPAQHARVTQGAQFTLYAKPDRADNTYSPEYMGKMRGMISSIERELHAAGVAQSNHRPESDVAPGHWAYASYRNEHRSERAGSSSQANELEREPFFQLVSFPDVAASPVKSGASSRSLMPPPWTR*
>Pmp_19322_hopAR1
MKINMATPSIAILHHQENHAPQAASAPQPEHGQTNEQQSLDLALRPRARGIHPFLALMLGDKGCASSSSVSLGDDSTTQVNLEDFAVASRDVNRNNICAGLSTEWLVMSNSGDAESRMDHLDYNGEGQSNGAQRHQVYDDALSSALSNDDEAPFFTASTAVVENAGFSLRREPKTVHASGGSAQLAQTLANDLAQAGRKHLLSLRFASVQGHAIASSCEGTRFKLFDPNLGEFQSSRSEAPQVLKALIDHYNNLNYDVYCVNEFRVS*
>Pmp_19322_hopAS1
MTLRINTRSAIPVVPLETGSSSQPTPPPVTARPTEPPAVANPAAPKSAPGVQQAHGLKTRITGKLSERQTNFSLGIPGTGRTLNRPLRSGIPEEGEHLSSEESHDPLLKEAHELQRMVDSALAHLKAAPTSLWERPAPSTVRRITTKVFPWLKPAPLREVASNGSNAKTKADNSQQSPETIAAAVNELSTRLDHQSKVLATATHALVAAREHLESLEQATPPTSTERLDHARARVQQADSTTRLASQQLRELIQGTEVLQLGALSEGQDQVEQKAEFSQQWLGELRTRMQAVDVRFADRHAAIEIELQLKVAETRELISLDHDMTAAEHTAAHADAQLSALRAQRQETPEGSDEADRLDTAIGQTLATRSQAMQTHQQLAKRLVRVDADVARLNDELGEIHQRIAIVNDERFALKTLDQKLPASEQATAPAEGQAQERIDKTALKNVREQYLASQIGEAHAFAATGADEIQAALQRIGDRLQGTPPPTPLPAFAVIEVVTSALADVTGNDATRANRVLDMLNQHPLEHWPRVAEEMSKSVRTRSATNNSIQQDTLDLCRKLANVPRGMEMLQVLSSGGTVPIVAERAKPLRVFWNADEAQQKEPDGKVKAWLQTAKQVARSKLDGDEKSFDDVDHAAFNAVRNGYFSNAPGTPYAQHDQRLKKATMEWVMRAVAANTPEQATATAPTKSSLPRRLVPTLNKTPFAKSTLDRAYSVGESMGLQSPRKQVDQVISARISMLEETLKNAKGAPGLQLEISAAHAMLDHLKSLEKKGTHLSQVTLKKRDGKSMQSLLKARVQQQRLSQIWDKPDANGKRAVNVLHKAQHIELPPLYSELANSKLSVYEAINRVDEHLREILPPALQPAQSAEEVLDQDLNAAIKLLKTRHLSEKSDIVTFFKPFILESRLRDRLRLGGGGTLGVGLPSLPYSLISPIVSPIFSAEKSRSDEAFAQLFMPILGMEMSFGKARTEAAEATIGVAAGSAVADGVGIQAALTGRFTAQETQTSSTLMRFFRTRHKDDEMRGNMLTALDSMVRWDIIDPQKGQRYAGPLEAILARNPEVSVSQIDATSSTRNVAARVALRVPAVRFKDGASHASQTLTPEPSVYVEADRIKERRTETGGFISVVGAKGDTAQQRAGVTANLNFAPIASSATPAEKGANHGVQGQGLGLQLGMSRDLAWALEKNEISPFLIGDKQDADLDRHYSTPRDMQAEITANRDLWLMRCIETLEPDETGNKNTPDNRLRAAMHLDAFEATIKRLGKDSKYCQYNVNYSMKGRAGAEIDGYRGIQALALQRGDVQAAEKAQQAIDDILLTKETWRPLVLIVRERARDSTVVGWRNLLRWQKLSNVDGQRTAAQFPPP*
>Pmp_19322_hopE1
MNRVSGSSSATWQAVNDLVEQVSDRTTLSTTGYQMAMDRLNNPQKSDADSLMTIRRAQQYTDSAKRTYLSKTLMNLADLQQGKIYRTTSGNLRGAIEMTPTQLTDCVRKCREEGFSNCDIQALEVGLHLQHKLGISDFTIYSNQKLSHNYVVINPSDEFPKGAIVDSWTGQGVVELNFKNRLKFNHQEKNYTVNTNMHEWIERYGPAHVID*
>Pla_106_hopY1
MNITPLTSAAGKGSSAQGTDKISIPNSTRMINAASIKWLNKVRSAISDHIRTSIEKGKLFELASLGSNMFGVPALSARPSTLQPVLAFEADPNHDLNLVRVYMQDSAGKLTPWDPTPNAVTTTSNPSEPDAQSDTASSSLPRRPPAGSVLSLLGIALDHAQRHSPRADRSAKGRPGREERNGARFNAKQTKPTEAEAYGDHQTPNPDLHRQKETAQRVAESINSMREQQNGMQRAEGLLRAKEALQAREAARKQLLDVLEAIQAGREDSTDKKISATEKNATGINYQ*
>Pla_106_hopQ1
MHRPITAGHTTSRLILDQSKQISRTPSESSAQSALSQQASMSSPVLERSKSAPALLTAAQRTMLAQVGACNAHLTSDENMAINELRSHKPLLPKDTWFFTDPNKDPDDVVTYTLGKQLQAEGFVHITDVVATLGDAEVRSQRAEMAKGVFNKLELHDVHVSRGRDYAMNSLQSKEHAKFLLEGHALRAGPGEIHRDSLQDMSRRLARAPHGVGIVVIAGMSDINALITTCPDMVRERVDDITIMGGVEPLKDADGFVQPDARAYNNATDMDAARSLYRKAQELGIPLRIVTKEAAYKTAVSPSFYEGIAGSGHPVGHYLRDVQKSALKGLWEGIQAGLLPGLDDSWFFRTFMPNAQIEAAQLDKNKESSFEDIWPKVTKLNLYDPLTLLASVPGAAKLLFKPKAIHTEGFGVVEQVGPDDVTHPEKAKLLMSALAKSALVQSTVAPD*
>Pla_106_hopR1
MVKVTSSGFTANPLSHHADSVSPANSPPQLPEPVPLVDLSESSRKGGMRNRPHASLNSQVLELQAVPSQRGKHVRVRSHADGESVINAWLAKRPSVQSETSLDNDGKLVRYTPVNHEPLAPRNEAFFTSVPGMLMAVLTVHPEMEHGISGDITADAVAARLAEPPIGLLTGIWQSSHDRAYLERGGVVHTANMEERWAPLTLPGINPREPLRMAGLQADGGVYLHNGSQLWRLTETAAESVTTENLPEGAAVRIGAGGEVHGLHEGALHSNGISRPIELWRPKAGAPGREQSPARPVDLLPLPGGPAALILDDKGRIYHADLKGTGAVEAHRLKLPADFAQGKGWAVTAMGLSRDDTVHLMLQDQNGRRMSLQRAPGEALFRPAYLLDRPLLLLYTEGLHVPSEAAVQSHVQLDGHAQLGHIDGVLHYKAVPDQSWERLKQSGGEPLTGVTALYSSPLGFIDRKPVFALVGDARQVVELKLEGRTSWLPSDAELPRHPAGGPLAVIPDTVALRTSPIAQFDEPVQALAVHGNRRVVALTDSGRLMAADADTPARRLPTLQRPIAIAVGLNDQLLVLHHPHSQRPQLKRLSAKDDWEPVPIILPGIVHPSSLRATRTGQIQVQLGENWHTLLPSMTSHDNQRLPARVKPEPEGDEAPSANFLAGSNALANQQQASRISTPHHDASVVTTLAGTTANNPLTMASSLQAVVDTTRAQVGALARDVVGAAANSTMRAMAHTLGVVLPPTPQEKRLASFHNEAKQAYTSGKILFEHLPSLAQVRVASAVGPSDGERFGLSHQQTQRLLTLREGKLEALLRDLRKIGFHEGVIMGDMGDSDSAHGLVSTTSTPTFRLAELWRRQHSRVDKALSSAGLSRSEDIFPDLNLSINALAGGAALNADRMSEREAELLSVLCEVSEKMMRAGVRLPADDGSVDSAHSQAPYGLRTAGLIAGLVDYDALLSSTDAQALEMAERLQQDARLAALCKLGLSSWGQLAAFDDVVTTFREQISLPGSARRTQLLKNLGLPPDAAPDEMAARMSDLLLDLFNRSTFFSTQSRGLELRGSLGSADWKHLNAFSVGVTGEALQVLGVERIGDGKDGDAGLVAFFVRHAKASVSATSGIGIDFKPGPGTGGRVIDSRPGRSMNSTWGGSANLGISGAYQHGQGAAVIIAPSTISDFVRLLFDVNHPDTTQILRTGVNGGSIGLDLFETNVNASVGANVSVSPFSLSQKYGPQKPTADAAVSGPDNRRSTASGSLSVGGTAQAGAHWGQMELHLDHAWADIIGLEFQGRTDFNLEFNSGLNLGGALSSALGDNPQKLINASTGNGNLQLAGIRVASSDVQLPTDAVVDDKRRGPFLSTASYKRTFDTEVAKPVTAGEWSQMRQRLAKAFPDNIAELGALDYPTRPGERIATIKQVIDRIQGAKARSVEAVGAMDGKALHRQRFDAAREMSNAGNSVWRASSEIERASIVEMLHQLRQQEQSAVQNHARAIPGARVEFNLFGRESLETVVFHAIGHLGLGSKLNDLAELRRKVPGLDQVMLSFQSLPKVNQVRYVFEMRPQARFAINDALLAREQQASARALGLQGPSGSELNWRGVLDKIKTTPDLYRLAAIAVHNTDENPVTSRIGLPLLNVSATGATSHQLFEAEIQFRYGLYDGLQGVELLEAGNRALQSPLRALQQSGIQALGQRTQAGEVAYGPPSPRKESPLRSAVDAAALTTSDIARQLEVKVQRMNTAHEREANAISSFQQAYGIASAHLDRLLLRIPELPLPEIDDRDVDGGRVRGTFASLQRHHQALDDAISAMHQASEKVYTIPGKQATQEQDPALAQLLSVEKRRRSLGHALETLAGRGVEAGTATGLELNRVSSQVNNLVARRDALLRQRESGVQEGGLDSEELEMELQLTTSVLQRLRADLLGERQAMEATAKRLDQASRAALEGERSFSDAVRDRAWGELDNV*
>Pla_106_hopAH1
MSMNTSVSNNGPVWSPVSSGNHAPSPDFSGKSSSNAVHFLSPESAHRSPSAVSWGNSTPTAATTGNGRAGGAGQSGLVEALKTLIYALLKSVIGNASAHNRSESQPSASPGNGHGQASTCSAASPTSGSNPSQQPSDTPAFNSAGLGAHGGANTVPDRIASPDAARKMVEDVKNAGGGTLRIQMTHDQINDPAQRAKLKAMVDAGDKQGVKVQFTFRDNANGGGGNVLTGDKLKQAADDVKNVVSALGKHPSFVLDTFNEGGKSATQDWANMQSTLIKSARDAGYKGDIVVEDSNWGGGLTAGGESGLVKYAAQLKAANGSNNPGLIGSIHEYASGADASSRLGSEIKALSGAGFKPQIGEVGNANWTGGSNFEQRDGANQAVKDNMGALKAAGADVLPWMDQFQGGKIKHDVGFSKGDQFS*
>Pla_106_hopAI1
MLALKLNTSIAQAPLKKNAEAELRHMNHAEVRAHTPTRFTLNHRAPTYEVAQSALGENHGGWTAVNKFKVTESEVFIHMERSDSRSKGDFAGDKIHLSVAPQHVASAFNAIGKILQADDSPVDKWKVTDMSCASSDLQPEKKRVTQGAQFTLYAKPDRADNTYSPEYMGKMRGMISSIERELHTAGVQQSNNRPASDVAPGHWAYASYRNEHRSERAGSSSQANELEKEPFFQLVSFPDVAASPVKSGASSRSLMPPPWTR*
>Pla_106_hopB1
MRPVGGPAPGYYPPAYEAERPTAQTAGNDRARSSQASSSPAASVATETPMLGDLKRFPAGRYPDMKVENIRLKIEGQELGGKEGVKHTRRRKPDAAGSSHVHGGQSVASTLASAQSKALQDTNFKASDLAELARWCESPHPYALAPSKAAGKSSQLSANVVSILLQEGKHALEQRLEAQGLKLGDVVVSEGRDHLHINLNYLEMDSCLGTSKGLWAPDSNDKKLIAKAARYFDDFNAQKLPELAPLTKMKSKDSLGVMRELLRDAPGLVIGEGHNSTSSKRELINNMKSLKASGVTTLFMEHLCAESHDKALNNYLSAPKGSPMPARLKNYLDLQSQGHQAPEELHTKYNFTTLVEAAKHAGLRVVSLDTTSTYMAPEKAEIKRAQAMNYYAAEKIRLSKPEGKWVAFVGATHATSCDGVPGLAELHGVRSLVIDDLGLKSRATVDINVKNYGGKLNPDVRLSYKV*
>Pla_106_hopM1
MISSRIGGAGGVELSRVNQQHDTVPAQTAHPNAVTAGMNPPLTPDQSGSHATESSSAGAARLNVAARHTQLLQAFKAEHGTAPVSGAPMISSRAALLIGSLLQAEPLPFEVMAEKLSPERYQLKQFQGSDLQQRLEKFAQPGQIPDKAEVGQLIKGFAQSVADQLEHFQLMHDASPATVGQHAKADKATLAVSQTALGEYAGRASKAIGEGLSNSIASLDEHISALDLTLQDAEQGNKESLHADRQALVDAKTTLVGLHADFVKSPEAKRLASVAAHTQLDNVVSDLVTARNTVGGWKGAGPIVAAAVPQFLSSMTHLGYVRLSTSDKLRDTIPETSSDANMLKASIIGMVAGIAHETVNSVVKPMFQAALQKTGLNERLNMVPMKAVDTNTVIPDPFELKSEHGELVKKTPEEVAQDKAFVKSERALLNQKKVQGSSTHPVGELMAYSAFGGSQAVRQMLNDVHQINGQTLSARALASGFGGAVSASSQTLLQLKSNYVDPQGRKIPVFTPDRAESDLKKDLLKGMDLREPSVRTTFYSKALSGIQSSALTSALPPVTAQAEGASGTLSAGAILRNMALAATGSVSYLSTLYTNQSVTAEAKALKAAGMGGATPMLDRTETALNNIRHPNRESLPHTFQKSTLSGIPRVAENAYHMGRGALQLPTQMAVDTVRVVDEGVLNAVASAREALKQPTKDDDALRALEEGLLDPR*
>Pla_106_hopN1
MYIQQSGAQSGVAAKTQHDKPSSLSGLAPGSSDAFARFHPEKAGAFVPLEGHEEVFFDARSSFSSVDAADLPSPEQVQPQLHSLRTLLPDLMVSIASLRDGATQYIKTRIKAMADNSIGATANIEAKRKIAQEHGCQLVHPFHQSKFLFEKTIDDRAFAADYGRAGGDGHACLGLSVNWCQSRAKGQSDEAFFHKLEDYQGDALLPRVMGFQHIEQQAYSNKLQNAAPMLLDTLPKLGMTLGKGLGRAQHAHYAVALENLDRDLKAVLQPGKDQMLLFLSDSHAMALHQDSQGCLHFFDPLFGVVQADSFSNMSHFLADVFKRDVGTHWRGTEQRLQLSEMVPRADFHLR*
>Pla_106_hopAA1
MHINRPVQQPPVTATDSFRTASDASLASSSVRSVSSDQQREINAIADYLTDHVFAAHKLPPADSADGQAAVDVHNAQITALIETRASRLHFEGETPATIADTFAKAEKLDRLATTTSGALRATPFAMASLLQYMQPAINKGDWLPAPLKPLTPLISGALSGAMDQVGTKMMDRATGDLHYLSASPDRLHDAMAASVKRHSPSLARQVLDTGVAVQTYSARNAVRTVLAPALASRPAVQGAVDLGVSMAGGLAANAGFGNRLLSVQSRDHQRGGALVLGLKDKEPKAQLSEENDWLEAYKAIKSASYSGAALNAGKRMAGLPLDMATDAMGAVRSLVSASSLTQNGLALAGGFAGVGKLQEMATKNITDPATKAAVSQLTNLAGSAAVFAGWTTAALTTDPAVKKAESFIQDTVKSTASSTTGYVADQTVKLAKTVKDMGGEAITHTGASLRNTVNNLRQRPAREADIEEGGTAASPSEIPFRPMRS*
>Pla_106_hopAM1
MHANPLSSFNRAQHGNLTNVEASQVKSAGTSSTTNIDSKNIEEHVADRLSDLGRPDGGWFFEKSLGTLKNLNLEQLAGIHDVLKLTDGVKNIVSFGAREGGFELAMQFRHDLYRSQHPDENSPHDAATHYLDAISLQSNKFTKLEKLQHVDVFKMQNPFWDVGYKNGIAHAKKMAFFITPEWLGSDFCKQEFQWLSETKNKDIKSAFVIFKDVDLKSKNMTSIFNFADFHKSRVMMASTPPESGLNNVKIENSVDLNFKRLLTDRESWELNNFLGD*
>Pla_106_hopAH2-1
MNINSIRSYDLSMAAPEKSAVTNKATLPVNAGNNDAPTTRQSKLDTYTASHKYDSSGRPAEAPETAPVYTKALLNRNAQLQKSAAPSDTAPAGQQQVATAVTKNALQSNAVTVEEKVSGPTPNASNADTGSHGGANVDPGDIATPAAATKMIQDLKGIGGGTLRIQMTHDQIQDTKEMDKLTALVNEGDKQGVKVQFTFRDNANGGGGSVLTGDKLNQASTDISNVVKKFGGHSSFVLDTFNEGGTSATQGWADMESTLIKSARNAGYKGSIVVEDSNWGGGLTAGPESGLVKYADQLKAANGKGNPGLIGSIHEYARGADASARLGNEIKALQNAGYKPQIGEVGNANWLGGDKFEERDGATKAVRDNLAALKAAGGDILPWKDQFQDGKLRHHVGFSKSDQY*
>Pla_106_hopAH2-2
MNIHTARSYDPLMATSEKPATADRTTRAVDAGATEPTPEKQAKLDTYTASDSRSAETAEGSPVYTRMMLSRNTRSLESEDSSSDTALLASQKALVSQNDTKAVGSEVAAVKDSTALSDAEKKAKEAEKAASSEAAKTAQTVARGGANVNPDDIATPAAATKMIQDLKAIGGGTLRIQMTHDQIRDVKKMDKLRALLNEGGKQDVKVQFTFRDNANQGSGNVLTGDKLKQAAADISSVVKKFGSRPGFVLDTFHQGGNSASQEWSDMQTTLIKSARNAGFKGSIVVEDSNWGGGLTAGPQSGLVKFADQLKAANGEGNPALIGGFHVYARESEASSRLGKQIKALQEAGYKLQIGEVGNASLLIGSTFRQKDDATKAMTDNMAALKAAGADILPGKDQFQDGKLRRRVGFSKSDQYS*
>Pla_106_hopE1
MNRVSGSSSATWQAVNDLVEQVSERTTLSTTGYQTAMGRLNKPEKSDADALMTMRRAQQYTDSAKRTYISETLMNLADLQQRKIYRTNSGNLRGAIEMTPTQLTDCVQKCREEGFSNCDIQALEIGLHLRHKLGISDFTIYSNRKLSHNYVVIHPSNAFPKGAIVDSWTGQGVVELDFKTRLKFKHREENYAVNANMHEWIERYGQAHVID*
>Pla_106_hopO1
MNISPVSGAHGSSYPSAQSTASTASKGPSGSFLKQLGGCFSPCLGSSSTGAILSPAHEQVLSHTYSSNIKGKLRTTPPKGPSPRLSDTPMKQALSSMIVQERKRLKSQPKSLASDIERPDSMIKKALDEKDGHPFGERFSDDEFLAIHLYTSCLYRPINHHLRYAPNNDVAPVVEALKSGLAKLAQDPDYQVSSQLHRGIKQKMSDGEVMSRFKPGKTYRDEAFMSTSTHMQVSEEFTSDVTLHLRSSSAVNIGPFSKNPYEDEALISPLTPFKVTGLRKQDDKWHVDLNEIADNSDE*
>Pla_106_hopS1
MKISGSTSPAHTSTNSAQKSSSKELLSGLAKHFKGMLVSGNTSGHSALGHYASSSSGSKGKAPVRDDYSNGPQTRLNNTPLKRALARELDRFGYGSSATESFDRSLQRKDKNPELGHLDDDEYLALRMYTTPFYRAVNHQLRDGKPSEDMKVVVEAMNKGLKRLAEHPDNVVKETLYRGINKVVDDKFIHKNFKLGEVYRDKTFVSATPDLSTVNATFTRHTVKSSKARHQHLCINAVHYWRLRAVLQYASGKFRCRVLKRKGFLRLILPFWWRTRAGQTREGGI*
>Pla_106_hopT1
MIKTVSDNSIPGTYGIAFTRVDTAAQISRPVPSDIQRNSSIEKAVIEHIADHPAAKVVMSALVEALTGVFVKAQGEIKGWAEIVQAASRPHDSNRKGNGVLSARFDVMGCVGWNAATIRATCRVGTLREKGTLFTNLMLSDNFKRILERSMTDPALQRKLEGLVDLDYLKTTDGNLYAMSGWAARASESREQIGKAAFESASNLGSAQISARELAFHRHNPVNHPSNQARVGFGISSPANNDLQVLRGHGSSVWKVKPGSDFARLASASGKPVIAGPSGTASRFMAVARFISPGCLRDLGLDSEQAFKELVRYACYGYFGQDDHHSMLEVNLGIAPHGLDEQWDDKLYTEPFSHVIMGRGFSVDNAAQQHIVARATDEPVEHSAADRVG*
>Pla_106_hopAE1
MMPSQITRSSHSSSPDASQPACDAASSLEQSPQQVRTRAFVAKGKLSEAFGRTSTAPAQDAVHLLNNLQRELAKENPSGPELALLGKELAAAAMTEQGSHLLATEEHQHVLKDVLDRCMRQLADTPASNASHVPLSQACEGLKTARLHQSLAMLTGTSHTQTRGVADLLALTQLDPKVLAEKLDGQAPYESFGHFIRTARDSTAALNVSLSDPAGETTGLLRAQADTLEALEKLPAILAALIEHCPDMPTQKDLRSLKDAAGELLTKLRESALLKGSEEIVSEAGESPVHGRESVEPALTRSQALLKAGGKLVRKFDAYGAVAPMDDKKLLALLRTPAPHLSPAQMHAFLNRYAIQLTDEQRTIVSNTALPPASEGDIEAQGGMGFDEKLRLALADGSLVLTDEQLADLVNLPKATSTTSEGLKPLLDKPSSALTEAEREMLGAIIEANGQGQLEAWHAHNERLPEVLNRSGLPPHVRDELLSLNKSMNTELATLKSGASFMSRVAASPAMLLALAPLPLAVAFVSKDNSYSSSLVAHFTKNAVFMAGLMMNELTNTRTNIDHGLNRYFVTVLANAIVAQPTFAKNEKLLEQVGFGIATAVTSGAATLAVFNRESIASAFKLAKSKLSRQDTGDADISEEDHSAVVNHFNVSEHFAQQMKVATEAYKQDNSITDIMNSSLTYLGTKSSEFKAAFEAGEAMRTGQALPVTERKADADFYPKMGLVALTAGIGAALVMLMKSMVGKADYAADGVWCASEMLKMAINPDVDMQKAVQVFKEIVGLNLVMTGFLGVNKAWNFLDKGLKGYAAGAAVLTAANLTLPGMVGEVAGSAAGKGLSYMTEKGKAAHQAGKAAASWAGNYVSTSRLGGAVGALQAAVPVRAAGGQMVASFYESFRYINGSHPTPVAAQTTGGQTSPSGADRV*GASCKLQAKSLECDRFLKLEA*
>Pla_106_hopAF1
MGLCISKNSGSSYSYSDSDRWEAPACPPNARSVSSHQTASASDIASGEVDERPATFSHFQLARCGGEYTLSMVSAAAYQAERRHRGNLIKDRSQSILPWVQVYHSKKGLDYSFQIDRTTTVKVAGFNCSIPNNRGTRHLYSAGTSQTNMPVIADNMSACIAVACAAENVDAGTGERRPGAKVRVFHLLPFRREDLVPEEVLASVRDYLRTTKEQGLTMRVAMHGGNTEGDFSVSTAQALKSLFADEGIPLEFDETCANRMDETLLGAVILDDNSTHFIKHLVAQ*
>Pla_106_avrpto
MGNICVGGSRMAHQVNSPDRVSNNSGDEDNVTSSQLLSVRHQLAESAGVPRDQHEFVSNQAPQSLRNRYNNLYSHTQRTLDMADMQHRYMTGASGINPGMLPHENVDDMRSAITDWSDMREALQHAMGIHADIPPSPERFVATMNPNGSIRMSTLSPSPYRNWQ*
>Pla_106_hopA1
MNPIQSRFSSVQELRRSNVDIPALKANGQLEVDGKRYEIRAADDGTISVLRPEQQSKAKSFFKGASQLIGGSSQRAQIAQALNEKVVSARTVLHQGAVTGGRLDTLERGESSSATTAIKPTAKQAAQNTFNSFHEWAKQAEAMRNPSRMDIYKIYKQDAPHSHPMSDEQQEEFLHTLKALNGKNGIEVRTQDHDSVRNKKDRNLDKYIAESPDAKRFFYRIIPKHERREDKHQGRLTIGVQPQYATQLTRAMATLIGKESAITHGKVIGPACHGQMTDSAVLYINGDVAKAEKLGEKLKQMSGIPLDAFVEHTPLSMQSLSKGLSYAESILGDTRGHGMSRAEVISDALRMDGMPFLARLKLSLSANGYDPDNPALRNTK*
>Pla_106_hopC1
MTIVSGHIGKHPSLTTVQAGSSASVENQMPDPAQFSDGRWKKLPTQLSSITLARFDQDICTNNHGISQRAMCFGLSLSWINMIHAGKDHVTPYASAERMRFLGSFEGVVHARTVHNFYRTEHKFLMEQASANPGVSSGAMAGTESLLQAAELKGLKLQPVLEDKSNSGLPFLIACKQSGRQVSTDEAALSSLCDAIVENKRGVMVIYSQEIAHALGFSVSSDGKRATLFDPNLGEFHTHSKALADTIENISSADGLPLIGVQVFASKIH*
>Pla_106_hopH1
MITPSRYPGIYIAPLSNEPTAAHTFKEQAEEALDHISAAPSGDKLLRKISTLASQKDRKVTLKEIEINNQCYTEAVLSRRQLEKYEPENFNENRHIASQLSRKGTFTKGEGSNAIIGWSPDKASIRLNQNGSPLHLGMDNDDKITTLAHELVHARHVLGGSSLADGGDRYNPRTGSGKEELRAVGLDKYRYSLTKKPSENSIRAEHGLPLRMKYRAHQ*
>Pla_106_hopAB2
MAGINRAGPSGAYFVGHTDPEPVSGQAHGSGSGASSSNSPQVQPRPSNTPPSNAPAPPPTGRERLSRSTALSRQTREWLEQGMPTAEDASVRRRPQVTADAAANSIVQQLVSEGADISHTRNMLRNAMNGDAVAFSRVEQNIFRQHFPNMPMHGISRDSELAIELRGALRRAVHQQAASAPVRSPTPTPASPAASSSGSSQRSLFGRFARLMAPNQGRSSNTAASQTPVDRSPPRVNQRPIRVDRAAMRNRGNDEADAALRGLVQQGVNLEHLRTALERHVMQRLPIPLDIGSALQNVGINPSIDLGESLVQHPLLNLNVALNRMLGLRPSAERAPRPAVPVAPATASRRPDGTRATRLRVMPEREDYENNVAYGMRLLNLNPGVGVRQAVAAFVTDRAERPAVVANIRAALDPIASQFSQLRTISKADAESEELGFKDAADHHTDDVTHCLFGGELSLSNPDQQVIGLAGNPTDTSQPYSQEGNKDLAFMDMKKLAQFLAGKPEHPMTRETLNAENIAKYAFRIVP*
>Pla_106_hopS2
VKKSGAGTQAYALFASATGSSSKGVLSTIARHLTGCFAPNKTALHSATAVSYELLPGNYSVAASVHGLSVDHRQPALTRLSNVLFNQALALDLERFDEGAPADEMFRPSLKREGAHPRLADSLGGEQLAVQTMEKGLKRLAEDPAQSFARCHSFFYPISSDTTSPQASLHSVASSSG*
>Pla_106_hopT2
VFCRRSCMNGCRITPARVGSPKTEASGLQLNSRIEKVVVEHISGHPAAKITMQSLVGTLAHTFVMAHGEIKGWAEIVQSPSRPHESNRKGSGVFSACVDLMACVGWNAALTRATADPATTTANKASW*
>Pla_106_hopI
MINLTHIASSLARAALSDSTKPKMERAINVASHIAGKVALQVTSSLLEQKGLLNERQQKGLSMILKALSGKEPVNNVETHEGGGRFNLARAAFDVASVVWERDKSMHNVMSFLGVSDSKGKMLFSLGKKLADAMAKPEPGKDNSEATNARHAYFSSNLKLNKLMNDLTDQVFNKIRQSNGDRVRRPMPEPFWRPYGAQQQARPQTPPGTRPQANSAPPPPPKAEPRPASGRPDGAQQQARPETPPRTRPQANSTPPPPPKAEPRPASGRPDGAQQQARPETPPRTRPQANSTPPPPPKAEPRPASGRPDGAQQQARPETPPRTRPQANSAPPPPPKAEPRPASGRPDGTQQQARPETPPRTRPQANSAPPPPPKAEPSAGGERPSTARPNNTSAADASARVGDSAPAKPPVKPLYEHLGLTDMSVDLSAVKKAYRDAAMKNHPDKNRGNEAEAAERFKVISNAYKILSDPELRKAYDNGRINEAGNRA*
>Pla_106_hopBD1
MMMRIQGGTPFSIQQNTMSEHNPAQEQGRFSFGEERVSISSPVGSQASVSTEPAENARVMSVMLSPQRPNVKKADLIPGDILLLIDEPHDTEKLHKIIIAGQKLEGLSMLRNNLGKASAVHAILWTRNPQNPVSTERGGKGESEVVEMRGGGIMDTALRKGLYQVYRPKDKNIGDWAAQSAMSWASERKIPYNAIKSAKSVTRFSNFGPLAIASAKKYGKDAFESNPKWGEDGAFCSHLVLAAYQAAAQNVGTPLSGALKVDAKGCSVRTLSHFLKKDTTQFEFTGHLRIKPDEVLFPED*
>Pla_106_avrE
VQSPSIHRNTGSIIQPTVTPDARAATDLQERAEQPRQRSSHSLSSVGKRALKSVGKLFQKSKAPQQKAATPPTAKNVKTPPPASNVATPRNKARESGFSNSSPQNTHSAPKSILRNHPNQASSSGAQTHEIHPEAAPRKNLRVRFDLPQDRLERSPSYLDSDNPMTDEEAVANATRQFRSPDSHLQGSDGTRISMLATDPDQPSSSGSKIGDSDGPIPPREPMLWRSNGGRFELKDEKLVRNSEPQGSIQLDAKGKPDFSTFNTPGLAPLLDSILATPKQTYLAHQSKDGVHGHQLLQANGHLLHLAQDDSSLAVIRSSNEALLIEGKKPPAVKMEREDGNIHIDTASGRKTQELPGKAHIAHITNVLLSHDGERMRVHEDRLYQFDPISTRWKIPEGLEDTAFNSLSTGGNGSVYAKSDDAVVDLSSPFMPHVEVEDLQSFSVAPDNRAALLSGKTTQAILLTDMSPVIGGLTPKKTKGLELDGGKAQAAAVGLSGDKLFIADTQGRLYSADRSAFEGDDPKLKLMPEQANFQLEGVPLGGHNRVTGFINGDDGGVHALIKNRQGETHSHALDEQSSKLQSGWNLTNALVLNNNRGLTMPPPPTAADRLNLDRAGLVGLSEGRIQRWDATPECWKDAGIKDIDRLQRGADSNAYVLKGGKLHALKIAAEHPNMAFDRNTALAQTARSTKVEMGKEIEGLDDRVIKAFAMVSNKRFVALDDQNKLTAHSKDHKPVTLDIPGLEGDIKSLSLDEKHNLHALTSTGGLYCLPKEAWQSTKLGDQLRARWTPVALPGGQPVKALFTNDDNVLSAQIEDAEGKGLMQLKAGQWQRFEQRPVEENGLNDVHSRITGSNKTWRIPKTGLTLRMDVNTFGRSGVEKSKKTSTSEFIRANIYKNTAETPRWMKNVGDHIQHRYQGRLGLKEVYETESMLFKQLELIHESGGRPPARGQDLKARITALEAKLGPQGATLVKELETLRDELENHSYTALMSIGQSYGKAKNLKQQDGILNQHGELAKPSVRMQFGKKLADLGTKLNFKSSGHDLVKELQDALTQVAPSAENPTKKLLGTLKHQGLKLSHQKADIPLGQRRDASEDHGLSKARLALDLVTLKSLGALLDQVEQLPPQSDIEPLQKKLATLRDVTYGENPVKVVTDMGFTDNKALESGYESVKTFLKSFKKADHAVSVNMRAATGSKDQAELAGKFKSMLKQLEHGDDEVGLQRSYGVNLTTPFIILADKATGLWPTAGATGNRNYILNAERCEGGVTLYLISEGAGNVSGGFGAGKDYWPGFFDANNPARSVDVGNNRTLTPNFRLGVDVTATVAASQRAGVVFNVPDEDIDAFVDDLFEGQLNPLQVLKKAVDHESYEARRFNFDLTAGGTADIRAGINLTEDRDPNADPNSDSFSAVVRGGFAANITVNLMTYTDYSLTQKNDKTELKEGGKNRPRFLNNVTAGGQLRAQIGGSHTAPTGTPASAPGPTPASQTAANNLGGALNFSVENRTVKRIKFRYNVAKPITTEGLSKLSKGLGEAFLDNTTKAKLAELADPLNARYTGKKPDEVIQAQLDGLEELFADIPPPKDNDKQYKALRDLKRAAVEHRASANKHSVMDNARFETSKTNLSGLSSESILTKIMSSVRDASAPGNATRVAEFMRQDPKLRAMLKEMEGSIGTLARVRLEPKDSLVDKIDEGSLNGTMTQSDLSSMLEDRNEMRIKRLVVFHTATQAENFTSPTPLVSYNSGANVSVTKTLGRINFVYGADQDKPIGYTFDGELSRPSASLKEAAGDLKKEGFELKS*
>Pla_106_hopAW1
KVSTTQCFYFSEDTRVRVSNTLQPAVEHTTQATIGGCSSSTASRIKEIPFKQADELARVGDQRAACVVLTAAWLDRVRHHSQPAEARIDHMRHRATLEQVAERQQTYRNHEINNPRTPYEILFSPTFRDYSLRLSNARILDVMSDEAQAMGSMANTLRDPNSSHVLVIVRMNGDNHAIATHCTGNKLHVFDPNHGEYSFKADTGTVEENMRDIIQAYSSRFPVPEIHILPVRS*
>Pla_107_hopZ4
MGCIVSKSGAYTPSATPEINLSSSNLPDRALGKAELLADSLTGAREEGVNSNLVTYGARTLKMLATNKQPDEALLKLDIKNLPAMVSTYNRRYPGLNLQHFDSPLDFLQSLRGQTSPVSQRAILRLERDGEHHVAADVRLRPNGETSVIILEPAKVLTFAVGHTQLRRQAFTYLDERAKFAFMEVGAQKSAADCVIFDLHFALHAHQRASLFDRWHDNMAEYGTIDPYRQSAASPNVLLEDAGVELVLGEKMLPPIFFKHTHSSSVVEEVESSQPGSAEKDVSTSGRQQINESLRERVQAFRVNRGDYGYSASIETSRATKIRLALETAISDSQS
>Pla_107_hopAH1
MSMNTSVSNNSPGWSPVSSGNQAPSPDYSGKSSSNAVHFLPPVSTRRAPNTVSWGNGAPTTATTGNGRAGGGDQSDLIEALTTLIQALLKRLLGDSSASNSSANNPSENPSPASSGPGRASASTGGAASSTPDSGLSEQSNQAQPFNNTGLGSHGGANTVPDRIASPEAAQKMVEDVKNAGGETLRIQMTHDQINDPAQMAKLKAMVDAGDKQGVRIQFTFRDNANGGGGNVLSGDKLRQAADDVKNVVSALGNHPSFVLDTFNEGGKSATQAWADMQSTLIKSARDAGYKGDIVVEDSNWGGGLTAGGESGLVKYADQLKAANGSNNPGLTGSIHEYASGADASSRLSSEIKALTSAGFKPQIGEVGNANWTGGGNFEQRDGANQAVKDNMGALKAAGADVLPWMDQFENGKIKHDVGFSKGDQFS*
>Pla_107_hopE1
MNRVSGSSSATWQAVNNLVEQVSERTTLSTTGYQTAMGRLNKPEKSDADALMTVRRAQQYTDSAKRTYISETLMNLADLQQRKIYRTNSGNLRGAIEMTPTQLTDCIRKCREEGFSNCDIQALEIGLHLRHKLGISDFTIYSNRKLSHNYVVIHPTNEFPKGAIVDSWTGQGVVELDFKTRLKFKHREENYSVNANMHEWIERYGQAHVID*
>Pla_107_hopA1
VNPIHARFSSVEALRQSNVDIQAIKSEGQLEVNGKRYEIRAAADGSIAVLRPDQQSKADKFFKGAANLIGGQSQRAQIAQVLNEKAAAVPRLDRMLGRRFDLEKGGSSAVTGAIKAADSRASSKQTFAGFQQWAEKAEALGRDTEIGIYMIYKRDTPDTTPMNAVEQEDYLQTLQALDSKKNLIIRPQVHDDRQVEELDLRRYIAEEGNARTGFFRMVPKDRRPTEANSGRLTIGVEPRYGAQLARAMATMIDKDKAVTQGKVVGPAKYGQQTDSAILYINGDLAKAVKLGEKLKKLSGIPAEGFVEHTPLSMQSTGRGLSYAESVEGQSSSHGQARTHVIMDALNGQGPMEDRLKTALAARGYDPENPALRARN*
>Pla_107_hopAR1
MKINIATSSIAILHHQENHAPKASSAPQPEHAQTNQQMPLDLALRSKTRGIHPFLALMLGDKGCVSSSNVNLEDDSTTQVNLEDFAVASRDVNRNNICAGLSTEWLVMSNSGDAQSRMDHLDHNGEGQSNGAQRHQVYDNALASALSNDDEAPFFTASTAVIEDAGFSLRREPKTARASGGSAQLAQTLANDLAQTGRKHLLSLRFASVQGHAIACSCEGSRFKLFDPNLGEFQSSRSEAPQMLKALIDHYNNLNYDVYCVNEFRVS*
>Pla_107_hopAB3
MVGINRAGPSGAYIAGHTDHEPASGRARESSSGASSSNSLQVPPPPSETSASQARDRRERLLRSRPLSRETREWLEQGMPPTAEAEVRSRPHGSADAAAPHAPAETRPRPQHAGVTAHANSIVQQLVSAGADLAHTRTTLRNIMRGEEMALSRAEQSILREHFPNMIATGINPHSELAIELRHALRRADRQQAASTPARTPTRPPAARTPTQSSSSSSQRSLFGRFARLMTPDQRRSSNASTSQTPVDRSPPRVNQVPIRPDRAAMRNRGNNQAAAALQGLVQQGVNLEDLRTALERHLLRHQPIPLDIAYALQSVGIPPSVDTAESLVESPLMDLSVALHRVLGPRPVSAPPRPAVPVHPPAASRRPDGARSSALRVIPEREDYENNVAYGMRLLNLNPGVGVRRVVAAFITDPADRPAVVDDIRAARDPITSQFNQLRTVSKAVVESQNPPFRDAEHHHPDDATHCLFGEPLSLENSRQQVIGLAGNPTDTSELYSQQGNKDLVFMDMKKLAQFLAGKPEHPMNRQPLDARTIANYAFRIVP*
>Pla_107_avrpto
MGNICVGGSRMAHQVNSPDRVSNNSGDDSNVTANQLLNVRHQLADAAGVPRDQHEFITNQAPQALQNRFNRLYNHTQRTLQMADMQHRYMTGASGVNPGMLPHENVQSMRDDMSAWSDMREALQHAMEVHTGIPASPERFVTTINPSGSIRMATLSPRPWGN*
>Pla_107_hopAF1
MGLCISRPSSSSYRENLETSASSPNTRPTFGHQPASTSYRASDEVNERPAKFSHFQLARRGGNYTLKMVSLDAYQAERRHSGNAIKDRSESTFPWVRVYHSKTGLDYSFQIDRTTTVKVAGFNGLTPNDEGTRPLYSAGTSQINMPVVTDNMTACIAVACAAENVDADTGERMRGAQVRVFHLLPFCHEDLVPEEVLASIRDYLQNARAQGLTMRVAMHGGDREGDFSVSTADALKQLFADEGIPLEFDETCANRTSDTLLGAVILDDNSTHFIKHLVTG*
>Pla_107_hopM1
MNTPRIGGSGGIELSRINQQHDAISAQTAHPNAVTPGMNPPLTPNQAGPHAAESSATGAARLNVAARHTQLLQAFKAEQATAPVSGAPMISSRAALLIGSLLQAEKLPFEVMAERLSPERYQLKQFHGSDLQQLLDKFTQPGQAPDKAEVGQLIKGFAQSVADQLEHFQLMHDATPTKTGPHANEDRATLAVSQTALGEYAGRASKAIGEGLSKGIVSLDEHIAAVDVSLQSAEEGDKEALHANRQALVDAKTTLVGLHADFVKSPEAKRLASVAAHTQLDTVVSDLVTARNSVGGWKGAGPIVAAAVPQFLSSMTHLGYVRLSTSDKLREEVPETSSDASMLKAAITGMVAGIAHETVNSVVKPVFQAALQKTGLNERLNMVPLKAIDTNSVIPDPFELKSEHGELIRKTPEEIAQDKAFVKGERAVLNQKKVQGSSTHPVGEMMAYSAFGGSQAVRQMLNDLHQINGQTLSARALASGFGGAVSASSQTLLQLKSTYVDPAGRKIPVFTPDRAETELKKDLAKGMDLREASVRTTFYSKAISGIQSSALTSALPPVTAQPEGARGTLSTGNILRNMALAATGSISYLSTLYANQSVTAEAKALKDAGMGGATPMLDRTETALNNIRHPNRASLPHTFQPSTLSGIPRAMESAYHMGRGALQLPTQMAVDTVRVLADGALNGVSSARAALTPAKPPEARGSVDELRNTAPTPPSSPTVQRPAPSVPLDDEQLRALEEGLLAPR*
>Pla_107_hopAA1
MHINRSAPQPPGIEMESFRTASDASLASSSVRSVSSVSQGNLQAITDYLKDYVFAAHKLPLTDSLDDHAAIYAHNEQIDALIDARARRLSDQGETPLSIGETFAKAEKFDRLATTASSALRATPFAAASVLQYMQPAINKGDWLPAPLKPLTPFISGALSGAMDQVGTKMMDRATGDLHYLSTSPDRLHDAMATSVKRHSPGLGRQVVDMGIAVQTYSARNAVRTVLAPALASRPAVQSAVDISVSTAGGLAANAGFGNRMLSVQSRDHLRGGAFVLGLKDKEPKADLNEETDWLDAYNAIKSASYSGAALNAGKRMAGLPLDIATDGLKAVRSLVSATSLVQNGVALAGGFAGVGKLQEMATKNITHPATSAAVSQLTNLAGSAGVFAGWTTAALATDPAVKKAESFIQDTVKSTASSTTGYVADQTVKLAKTVKDKGGEALVNTGASLRNTVNNLRHRPAREADIEEGGIAASPSETPFQPGRS*
>Pla_107_hopI1
MINLTSIASSLARVALSDSTRPTIDRAMNVVSHIAGKVALQVNSSLLEQKGRLNERQQKGLAVILDALRGKEPVTHVETHEGGGRFNLARAAFDVASVVWERDKSMHNVMSFLGVSDSQGKMLFSLGKKLADAMAKPEPAQGKDNCEAHHAFFSSNLKLNKLMNDIADQLINEIRQSNTDRVRRPTPGPSWRPESAQQQAHPQTPPRTRPQANSTPPPPKAKPNAGAERPSTQRPHNTPAADASAKVSDSAPAKSPVKPLYEHLGLSDMTADLSAVKTAYKKASLKNHPDKNVGNEAEATERFKVISNAFKILSDPELRKKYDNGLINEKGDEVQI*
>Pla_107_hopZ2
MGICVSKPSVRHDYNEDYGRNYGADTAQASSNTSSSDSEWEQSPPHSPRQPVAADIPDRAKDKISALRESYYRSQMSSNPNLLDYAKNILDNIEYRQSNIDTLQLDAQNLGSLAAAYNTSFSQLNLHCFDSRIAFLDHLQSHNEPGAWRGVFRLNPPTLHHVAVDVRNHSNGQKTLIVLEPITAYKDDVYPPAYLPGYPQLREEVNTRFRGNAKMSVIETDAQRSWHDCVIFSLNFALCAYQKDSAFDSLHEKLAESGYCFPGNEDSRSRLARGIELIDGKQVLPAVFYKHAHSRGTVTAVANAQPHIANDNVSTNRSSSRETLNERAEAFRVHREGGDPENYSMSIESSRARKIRKALESQ*
>Pla_107_hopAW1
MRVRVSNTLQPAVEHTTQATIGGCSSSTASRIKEIPFKQADELARVGDQRAACVVLTAAWLDRVRHHSQPAEARIDHMRHRATLEQVAERQQTYRNHEINNPRTPYEILFSPTFRDYSLRLSNARILDIMSDEEQAMGSIANTLRDPNSSHVLVIVRMNGDNHAIATHCTGNKLHVFDPNHGEYSFKADTGTVEESMRDIIQAYSSRFPVPEIHILPVRS*
>Pla_107_hopBD1
MMMRIQGGTPFSIQQNTMSEHNPAQEQGRFSFGEERVSISSPVGSQASVSTEPAENARVMSVMLSPQRPNVKKADLIPGDILLLIDEPHDTEKLHKIIIAGQKLEGLSMLRNNLGKASVVHAILWTRNPQNPVSTERGGKGESEVVEMRGGGIMDTALRKGLYQVYRPKDKNIGDWAAQSAMSWASERKIPYNAIKSAKSVTRFSNFGPLAIASAKKYGKDAFESNPKWGEDGAFCSHLVLAAYQAAAQNVGTPLSGALKVDAKGCSVRTLSHFLKKDTTQFEFTGHLRIKPDEVLFPED*
>Pla_107_hopAS1
VTLRINTRSATPVVPLETGSSSQPAVPSVTARPTEPPPVANPAAPKSAPGVQQAHGLKTRIAGKLSERQTNFSLGIPGTGRTLNRPLRSGIPEEGEHLSSEEKHDPLLKEAHELQRMVDSALTHLKAAPTSLWERPAPSTVRGITTKVFPWLKPAPLREVASNGSNAKTKADNSQQSPETIAAAVKELSTRLDHQSKVLATATLALVAAREHLESLEQATPPTSTERLDHARARVQQADSTTRLASQQLRELIQVTEVLQLGALSEGQDQVKQKAEFSQQWLGELRTRMQALDVRFADRHAAIEIELQIKVAETRELISLDHDMTAAEHTAAHANMQLSALRAQRQETPEGSDEADRLDTAIGQTLATRSQAMQTHQQLAKRLVRVDADVARLNDELGEIHQRIAIVNDERFALKTLDQKLPASDQVTTPAEGEAQERIDKTALKNVREQYLASQISQAHAFAATGADEIQAALQRIGDRLQGTPPPTSLPAFAVIEVITSALADVTGNDATRANRVLDVLSQHPLEHWPRVAEEMSKSVRTRSATNNSIQQDTLNLCRKLATVPRGMEMLQVLSSDGTAPIVAERAKPLRVFWNADEAQQKEPDGKVKAWLQTAKQVARSKLDGDEKSFDDVDHAAFNAVRNGYFSNAPGTPYAQHDQRLKKATMEWVMRAVAANTPEQATATAPAKSSLPRRLVPTLNKTPFAKSTLDRAYSVGESMGLQSPRKQVDQVISARISMLEETLKNAKGAPGLQLEISAAHAMLDHLKSLEKKGTHLSQVTLKNRDGKSMQSLLKARVQQQRLSQIWDKPDANGKRAVNVLHKAQHIELPPLYSELANSKLSVYEAINRVDEHLREILPPALQPAQSVEEVLDQDLNAAIKLLKTRHLSEKSDIVTFFKPFILESRLRHRLRLGGGGTLGVGLPSLPYSLISPIVSPIFSAEKSRSDEAFAQVFMPILGMEMSFGKARTEAADVTIGVAAGSAVAEGVGIQAALTGRFTAQETQTSSTLMRFFRTRHKDDEMRGNMLTALDSMVRWDIIDPQKGQRYAGPLEAILARNPEVSVSQIDVTSSTRNVAARMALRVPAVRFKDGASDASQTLTPEPSVYVEADRIKETRTETGGFISVVGAEGDTAQQRAGVTANLNFAPIASSATSAKKGANHGVQGQGLGLQLGVSRDLAWALEKNEISPFLIGDKQDADLDRHYSTPRDMQAEITANRDLWLMRCIETLEPDEKGNKNTPDNRLRAAIHLDAFEATIKRLGKDSKYCQYNVNYSMKGRAGAEIDGYRGIQAVALQRGDVQAAEKAQQAIDDILLTKETWRPLVLIVRERARDSTVVGWRNLLRWQKLSNIDGQRTAAQFPPP*
>Pla_107_hopAE1
MMPSQITRSSHSSLPEVAPASGDATGVSEQTPQQARTVAFFASGELAVAFGRTSAAPAQDAVRLLSALQRELDKQHPSWHTVAQLCQSLAEVGTTEQGWHQLASEDQVPALRELLDRCTHRLADMPAAHASHDSLSQACEGLRTARLHQSVARLTARPSVLARAIADLLTLTHLDPETLGAEPPVVSSYTLFSHFVRTAKQRTADLNDNLQRQPDAVVSLLRSHADTLNDLEMLPGALQALTENCQDAPACNELRELEEVAGALLQLLREHDLLPRLEEISIEPGEAPAPGHEPAEPRLTTRQALLKAGGNLVRKFDAYGALAPMDDKALLALMRTPAPHLSPDQMHAFLNKHVLHLTQEQRDIVSNTPLPFAPEEDIEARYGMGFDEKLRLALANGSLVLSEEQLARLGDLPSAATTTSDVVQTLLEKPSSALSEAERDMLGAIVQANAQGQLDAWRAHNEQLPAVLSRSGLPSDVKDELLSLNKSMNAELGTLKNGASLKSRVLASPAMLLALAPLPLAVAFVSKDNSYSSSLVAHFTKNAVFMAGLMMNELTNARTNVDHGLNRYFVTVLANAIVAQPTFARNEHLLEQVGFGIATAVASGAATLGVFNRESIVAAFKLAKSKLSRQDTGNARIPEEDHLAVVKHFDVSEHFAQQMKVATELYKQDKSITDIMNSSLTYLGTKSSEFQARFEVADALRAGLQLAEGERKADPDFYTKLGLVALTASIGAALVMLMKSMVGKADYAADGVWCVSEMLKLAMNPEVDMQKAVQVFKEIVGLNLVMTGFLGVNKVWNFLDKGIKGYASGAAVLTAANLTLPGMVGEVAGAAAGKGLSYLTDKGKAAHQAGRAAASWAGDYVSTSRLGSAVGTLQTAIPGRIAGGQVVAGLYDRFRYLTWSHPAPAPQAAGEP*
>Pla_107_hopV1
MRLDAAQGQRSLPPMDAPSSLRLRASGTSSGGEPQAAQENSGSAAADNNGAARARREPGIDPVRLFVKLMVGTLALSTGCRLTRHPDDFAKDPGGSIWAAMSLKHRSSQNDLDQGNRTVLERYGAYIPKDSNCFKAKADATHDIPPGVAGQWNVKTRQVKLNPNIALESHPAEVAGHEFIHCYTHPEFRGRHIDHRHWKALNEGLTTHLTEKLPTPKRLLPIPLAKDPYHGFKLATGDSWPAAAKRIEGAVGEDTLLKAFFGGDDDAISEVAKAAVQIYPRLASSRTEQELYRAGMMRGSQQLAECYAGALLASGQPLPESWSRNMLPVFSFSDMQPEQAKKAQLQAEQSQERMGIIFDAAFFSPDLKTQRQALGMLREDLLMHWENVVPDKG*
>Pla_107_avrE1
VHSSSIHRNTGGIIQPTVPANTNAATDLQQKTEQPKQRSSHSLSSVGKRALKNVSKLFQKSKAPQQKAATPPTVKNVKPSQPTSNAKTAKDKAPVSQLSSNSLDDLDDTRQPVTRAGHSGASTSGTKAQDPDEPATIQSSRQSMMTRSNGGRFELKDEKLVRNSEPQGSIQLDAKGKPDFSTFNTPGLAPLLDSILATPRQTYLAHQSKDGVHGHQLLQANGHLLHLAQDDSSLALIRSSKEALHIEGKKPPAVKLEREHGNIHIDTASGRKTQELPGKAHIAHITGVLLRHDGERMRVHEDRLYQFDPLSARWKAPEGTEDIAFNSLATGGNGSVYAKSDDVVVDLTSPFMPHIEVKDLQSFSVAPDNRAALLSGKETQAILLTDMSPVIGDLTEKKTKALELDGGKAQAAAVGLSDNKLFIADTQGRLYSADRSAFESNDPQLKLTPDQANFQLAGLPLGGHDSVTGFINGDDGRVHALIKNRQGEIHSHALNEQDSKLESGWNVTNALVLSNNRGLSMPPAPTAADRLNLDRAGLVGLSEGRIQRWDATPECWKDAGIKDIDRLQRGADSNAYVLKGGKLHALKVTPEHPNMAFDHNTALAQTARSTTVEMGKEIEGLDDRVITAFAMVSNKCFVALDDQNKLTAHSKDHKPVTLDISGLEGDIKSLALDEKQNLHALTSTGGLYCLPKEAWQSTKLGDQMRPRWTPVALPGGQPVKALFANDDNVLSAQVEDAEGQGLMRLSAGKWQAFEQRPVEENGLNDVHSRITGSNKTWRIPKTGLTLRMDINAFGRSGVEKSKKASTREFMRANVYKNTAEVPRWMKNVGNSIQHRHHGRLGLNEVYETESMLFKQLELINESGGRPPAPGKDLKARIAALESKLGPQGATLVKELETLREELENHSYTALMSIGQSYGKVKNLRQQDGILNQHGELAKPSVRTQFGKKLAELGTKLNFKSSGHDLVKELQDALTQVAPSAENPTKKLLGTLKYQGLKLSHQKADVPLGQRRDAREEHGLSKARLALDLVTLKSLGALLDEVEQLPPQADIDPLQNKLATLRDVTYGENPVKVVTDMGFTDNKALESGYDAVKTFLKSFKKADHAVSVNMRAATGSKDQAELAGKFKSMLKQLEHGDDEIGLQRSYGLNLTTPFIILADKATGLWPTAGTTGNRNYILNAERCEGGVTLYLISEGAGNVSGGFGAGKDYWPGFFDENHPARSVDVGNNRTLTPNFRLGVDVTATVAASQRAGVVFNVPDEDIDAFVDDLFEGKLNPLQVLKKAVDHETYEARRFNFDLTAGGTADLRAGINLTEDRDPDADPNSDSFSAVVRGGFAANITVNLMTYTDYSLTQKNDKTELREGGKNRPRFLNNATLGGQLRGQIGGTHTAPTGTPASAPGPTPASQSAANNLGVAVNFSVENRTVKRVKFRYNVAKPITTEGLGKLSKSLGEAFKDSTTKAKLAELADPLNARYAGKKPDEVIQAHLDGLEELFADTQWQNDKQYKALRGLKRGAVEHRASVNKHSVMDNARFETSKTNLSGLSSESILTKIMGSVREASAPGNAARVAEFMRQDPKLRAMLKDMEGSIGTLARVRLEPKDSLVDKIDEGSLDGTMTQSDLSALLGDRNQMRIKRLVVFHTATQAENFTSPTPLVSYNSGANMSVTKTLGRINFIYGADQDKPIGYTFDGELSRPSASLKEAAIKLKQEGFELKS*
>Pla_107_hopAZ1
MEPLLNELPLTAPSDGLPSPKRSSGPKGQFVVNTTFNQRKISVTYGIRGGVGTSAYYTQPQPFDELKLKPEQIQEKTAKLMEKGYFTVPIAEPTRRFLHEQSSLSNPAWRQETVGKVIDLKATDYERSTTAVAKDIATTLTGKQQQLRPHEFQLRRAKNQGADQWHQDKGPKKVICIATIEGRGTEYVKRAESEGIFEAGHFGKMTPLDARAVEQRTKEAKQDRFYFFAGKGICEDSIPKLVHRSPHQSGRSIFLARWQ
